# Supplementary material for: Prognostic and immunotherapeutic potential of disulfidptosis-associated signature in pancreatic cancer
Source: Front Immunol. 2025 Mar 26;16:1568976. doi: 10.3389/fimmu.2025.1568976 (PMC11979277; doi:10.3389/fimmu.2025.1568976)
Supplement: Supplementary file 1 [file Table1.xlsx]

## Sheet: S1 primers
Target	Primer_Forward (5'-3')	Primer_Reverse (5'-3')
SLC3A2	GCTGTAAGTGCCAACATGACTG	GGTCCCAGTGGCGGATATAGG
HMGA1	GAAGTGCCAACACCTAAGAGACC	GGTTTCCTTCCTGGAGTTGTGG
S100A2	TGCCAAGAGGGCGACAAGTTCA	AAGTCCACCTGCTGGTCACTGT
DUSP5	GTGCCTACTGCACATTCCC	TCCCGAGAACCTACCCTGAG
SPRR1B	CTGCCCTTCAATAGTCACTCCAG	CTCATACGCAGAATGGGATAGGG
MET	TGCACAGTTGGTCCTGCCATGA	CAGCCATAGGACCGTATTTCGG
CREB5	GTCAGTGAACTCCAGCATCATGG	GTGGTGAGTCAATGCAGCCTTC
MACROD2	GAAGATGCCGTGATTGTGGAGC	TGGAGCCTTCACTTTTCCCAGG
ACTA2	CTATGCCTCTGGACGCACAACT	CAGATCCAGACGCATGATGGCA
COL10A1	CGCTGAACGATACCAAATGCCC	TGGACCAGGAGTACCTTGCTCT
APOD	CAACTACTCACTAATGGAAAACGG	CTTGGCAGGCTCTGTGAGGTTA
PTGDS	CGGCTCCTACAGCTACCG	CAGCGCGTACTGGTCGTA
ACTB	GGCACCCAGCACAATGAAG	CCGATCCACACGGAGTACTTG

## Sheet: S2 sc disulfidptosis markers
Gene	p_val	avg_log2FC	pct.1	pct.2	p_val_adj
SLC7A11	0	1.03936	1	0.124	0
TRIB3	3.58407e-21	0.333667	0.32	0.141	8.58456e-17
EPS8	5.35919e-20	0.39848	0.84	0.66	1.28363e-15
GULP1	1.0395e-17	0.315895	0.591	0.368	2.48982e-13
KCNK1	4.40422e-16	0.350625	0.849	0.654	1.0549e-11
SLC3A2	6.00101e-15	0.42196	0.694	0.529	1.43736e-10
ATF4	2.29294e-14	0.371039	0.9	0.779	5.49205e-10
CD55	1.28533e-13	0.71866	0.857	0.736	3.07863e-09
CEBPG	1.54989e-13	0.275821	0.671	0.469	3.71229e-09
GFPT1	1.6368e-13	0.329069	0.746	0.587	3.92046e-09
CREB5	4.29971e-13	0.310243	0.326	0.175	1.02987e-08
USP53	5.68294e-13	0.322709	0.606	0.439	1.36118e-08
TXNRD1	1.02246e-12	0.583876	0.529	0.369	2.44899e-08
GARS	1.04701e-12	0.285161	0.494	0.328	2.5078e-08
HS3ST1	1.12801e-12	0.304879	0.623	0.425	2.7018e-08
NRP2	2.02545e-12	0.252392	0.289	0.151	4.85136e-08
KLK10	2.30766e-12	0.564596	0.557	0.395	5.52731e-08
PEG10	2.75887e-12	0.265605	0.214	0.099	6.60804e-08
SQSTM1	3.19842e-12	0.384829	0.946	0.873	7.66085e-08
ISG20	5.02523e-12	0.371817	0.791	0.638	1.20364e-07
MTHFD2	5.606e-12	0.319366	0.491	0.325	1.34275e-07
SLC1A5	7.38653e-12	0.292505	0.491	0.32	1.76922e-07
GPRC5A	1.76097e-11	0.433831	0.894	0.814	4.21787e-07
NEAT1	1.8832e-11	0.414621	1	0.99	4.51065e-07
SPRR3	1.93555e-11	0.703954	0.246	0.124	4.63603e-07
MALAT1	5.59844e-11	0.362514	1	1	1.34094e-06
HMGA1	1.09328e-10	0.488077	0.829	0.723	2.61864e-06
GPR110	1.15013e-10	0.260944	0.451	0.284	2.7548e-06
TFPI2	1.71399e-10	0.385408	0.169	0.077	4.10535e-06
HSPH1	2.19595e-10	0.411382	0.654	0.479	5.25974e-06
XIST	2.84864e-10	0.293871	0.76	0.581	6.82306e-06
SAMD9	2.87065e-10	0.362554	0.617	0.46	6.87579e-06
ARF1	3.33061e-10	0.279361	0.971	0.924	7.97748e-06
TMBIM1	3.95595e-10	0.288415	0.909	0.814	9.47529e-06
ITGA2	4.3462e-10	0.362025	0.706	0.546	1.041e-05
DUSP5	4.63903e-10	0.269249	0.334	0.202	1.11114e-05
ANXA1	1.02049e-09	0.515706	0.877	0.815	2.44429e-05
KLK6	1.20709e-09	0.611432	0.377	0.244	2.89122e-05
MSLN	1.39924e-09	0.398162	0.82	0.706	3.35146e-05
MET	3.70424e-09	0.29825	0.634	0.492	8.8724e-05
LAMC2	4.8026e-09	0.492049	0.72	0.568	0.000115032
RDH10	9.93878e-09	0.268418	0.443	0.298	0.000238054
LMO7	3.49703e-08	0.425037	0.837	0.758	0.000837608
TMEM106B	5.64735e-08	0.29769	0.671	0.532	0.00135265
ANKRD11	6.55694e-08	0.273569	0.669	0.526	0.00157052
KLK11	1.03857e-07	0.319177	0.56	0.433	0.00248759
AHR	1.65273e-07	0.320344	0.72	0.581	0.00395861
COL6A1	3.06e-07	0.285635	0.471	0.338	0.00732932
SPRR1B	3.37338e-07	0.528126	0.154	0.079	0.00807991
RND3	3.55438e-07	0.270265	0.631	0.488	0.00851345
ZFAND2A	4.42397e-07	0.320815	0.486	0.357	0.0105963
JUND	6.20511e-07	0.27905	0.9	0.796	0.0148625
ACTG1	8.94589e-07	0.267328	1	0.991	0.0214272
ITGB4	9.93892e-07	0.255935	0.8	0.677	0.0238057
PFDN2	1.01651e-06	0.267412	0.911	0.825	0.0243473
LAMB3	3.8546e-06	0.302682	0.84	0.73	0.0923253
KRT23	4.01424e-06	0.62908	0.411	0.307	0.0961492
LY6D	5.25168e-06	0.488232	0.374	0.27	0.125788
EIF1	6.57561e-06	0.325183	0.997	0.992	0.157499
CCL20	7.3869e-06	0.255989	0.517	0.375	0.176931
MACROD2	8.62017e-06	0.38278	0.446	0.346	0.20647
PLAUR	1.72042e-05	0.326438	0.689	0.565	0.412074
SOX4	1.7403e-05	0.414223	0.797	0.703	0.416837
MXD1	1.79196e-05	0.343688	0.503	0.397	0.42921
HSPA1B	2.19391e-05	0.574621	0.643	0.531	0.525485
SMS	3.17243e-05	0.274802	0.766	0.672	0.759861
S100A2	3.40604e-05	0.702947	0.426	0.327	0.815815
SNHG8	8.38882e-05	0.272021	0.789	0.69	1
HSP90AB1	0.000136145	0.302301	0.963	0.942	1
MUC5AC	0.000144902	0.273634	0.494	0.375	1
HSPD1	0.000166055	0.290583	0.814	0.746	1
SAT1	0.000224173	0.316902	0.986	0.983	1
HERPUD1	0.000225335	0.261192	0.769	0.663	1
ZFAS1	0.000233472	0.321729	0.96	0.917	1
CLDN4	0.000271688	0.283229	0.96	0.929	1
DDIT3	0.000502475	0.261516	0.546	0.451	1
MALL	0.000666495	0.255143	0.726	0.631	1
MRPL18	0.0013833	0.258286	0.66	0.549	1
FTH1	0.00400211	0.288021	1	1	1
NUPR1	0.0063678	0.48867	0.52	0.453	1
FTL	0.00797961	0.322194	1	0.999	1
BAG3	0.00914248	0.268677	0.326	0.263	1
IL8	0.020947	0.38422	0.323	0.269	1
HSPA5	0.0267463	0.338819	0.811	0.75	1
G0S2	0.033123	0.362958	0.286	0.232	1

## Sheet: S3 GO disulfidptosis
ONTOLOGY	ID	Description	GeneRatio	BgRatio	pvalue	p.adjust	qvalue	geneID	Count
BP	GO:0006986	response to unfolded protein	9/80	141/18903	8.1803e-09	1.60007e-05	1.34501e-05	ATF4/HSPH1/HSPA1B/HSP90AB1/HSPD1/HERPUD1/DDIT3/BAG3/HSPA5	9
BP	GO:0035966	response to topologically incorrect protein	9/80	163/18903	2.90143e-08	2.8376e-05	2.38528e-05	ATF4/HSPH1/HSPA1B/HSP90AB1/HSPD1/HERPUD1/DDIT3/BAG3/HSPA5	9
BP	GO:0034620	cellular response to unfolded protein	7/80	100/18903	2.17166e-07	0.000141592	0.000119022	ATF4/HSPA1B/HSPD1/HERPUD1/DDIT3/BAG3/HSPA5	7
BP	GO:0035967	cellular response to topologically incorrect protein	7/80	120/18903	7.54237e-07	0.000368822	0.000310031	ATF4/HSPA1B/HSPD1/HERPUD1/DDIT3/BAG3/HSPA5	7
BP	GO:1990440	positive regulation of transcription from RNA polymerase II promoter in response to endoplasmic reticulum stress	3/80	11/18903	1.17529e-05	0.00459775	0.00386486	ATF4/DDIT3/HSPA5	3
BP	GO:0001704	formation of primary germ layer	6/80	127/18903	1.63445e-05	0.00532832	0.00447897	TXNRD1/ITGA2/DUSP5/COL6A1/ITGB4/LAMB3	6
BP	GO:0043618	regulation of transcription from RNA polymerase II promoter in response to stress	4/80	39/18903	2.18552e-05	0.00581074	0.0048845	ATF4/DDIT3/BAG3/HSPA5	4
BP	GO:0140467	integrated stress response signaling	4/80	40/18903	2.42057e-05	0.00581074	0.0048845	ATF4/CEBPG/DDIT3/HSPA5	4
BP	GO:0006458	'de novo' protein folding	4/80	41/18903	2.67365e-05	0.00581074	0.0048845	HSPH1/HSPA1B/HSPD1/HSPA5	4
BP	GO:0031396	regulation of protein ubiquitination	7/80	210/18903	3.02111e-05	0.00590928	0.00496733	TRIB3/SQSTM1/SOX4/HSPA1B/HSP90AB1/HERPUD1/HSPA5	7
BP	GO:0043620	regulation of DNA-templated transcription in response to stress	4/80	45/18903	3.88346e-05	0.00690549	0.00580475	ATF4/DDIT3/BAG3/HSPA5	4
BP	GO:0006457	protein folding	7/80	223/18903	4.4287e-05	0.00721879	0.0060681	HSPH1/PFDN2/HSPA1B/HSP90AB1/HSPD1/BAG3/HSPA5	7
BP	GO:0036499	PERK-mediated unfolded protein response	3/80	18/18903	5.68939e-05	0.00856034	0.00719581	ATF4/DDIT3/HSPA5	3
BP	GO:0036003	positive regulation of transcription from RNA polymerase II promoter in response to stress	3/80	19/18903	6.73556e-05	0.00941054	0.00791048	ATF4/DDIT3/HSPA5	3
BP	GO:1903320	regulation of protein modification by small protein conjugation or removal	7/80	252/18903	9.55456e-05	0.0124591	0.0104731	TRIB3/SQSTM1/SOX4/HSPA1B/HSP90AB1/HERPUD1/HSPA5	7
BP	GO:0051099	positive regulation of binding	6/80	177/18903	0.000104843	0.0128171	0.010774	TRIB3/CEBPG/ITGA2/MET/PLAUR/HSP90AB1	6
BP	GO:1901800	positive regulation of proteasomal protein catabolic process	5/80	118/18903	0.000144061	0.0159247	0.0133863	TRIB3/ZFAND2A/HSPA1B/HERPUD1/NUPR1	5
BP	GO:0070059	intrinsic apoptotic signaling pathway in response to endoplasmic reticulum stress	4/80	63/18903	0.000146547	0.0159247	0.0133863	TRIB3/ATF4/HERPUD1/DDIT3	4
BP	GO:0061136	regulation of proteasomal protein catabolic process	6/80	194/18903	0.000173025	0.0170384	0.0143225	TRIB3/ZFAND2A/HSPA1B/HSP90AB1/HERPUD1/NUPR1	6
BP	GO:0051238	sequestering of metal ion	3/80	26/18903	0.000176909	0.0170384	0.0143225	ANXA1/FTH1/FTL	3
BP	GO:0007369	gastrulation	6/80	196/18903	0.000182928	0.0170384	0.0143225	TXNRD1/ITGA2/DUSP5/COL6A1/ITGB4/LAMB3	6
BP	GO:0042026	protein refolding	3/80	27/18903	0.000198416	0.017641	0.014829	HSPA1B/HSPD1/HSPA5	3
BP	GO:0051701	biological process involved in interaction with host	6/80	203/18903	0.000221169	0.018809	0.0158108	SLC3A2/CD55/SLC1A5/ITGA2/HSPA1B/HSP90AB1	6
BP	GO:1903052	positive regulation of proteolysis involved in protein catabolic process	5/80	136/18903	0.000279316	0.0216055	0.0181615	TRIB3/ZFAND2A/HSPA1B/HERPUD1/NUPR1	5
BP	GO:0043588	skin development	7/80	302/18903	0.000290582	0.0216055	0.0181615	SPRR3/ITGA2/ANXA1/MET/SPRR1B/ITGB4/CLDN4	7
BP	GO:0050821	protein stabilization	6/80	214/18903	0.000293728	0.0216055	0.0181615	PFDN2/SOX4/HSPA1B/HSP90AB1/HSPD1/BAG3	6
BP	GO:0030968	endoplasmic reticulum unfolded protein response	4/80	77/18903	0.000318339	0.0216055	0.0181615	ATF4/HERPUD1/DDIT3/HSPA5	4
BP	GO:0044403	biological process involved in symbiotic interaction	7/80	307/18903	0.000320896	0.0216055	0.0181615	SLC3A2/CD55/SLC1A5/ITGA2/HSPA1B/HSP90AB1/HSPD1	7
BP	GO:0032434	regulation of proteasomal ubiquitin-dependent protein catabolic process	5/80	141/18903	0.00033	0.0216055	0.0181615	TRIB3/ZFAND2A/HSPA1B/HSP90AB1/HERPUD1	5
BP	GO:0051085	chaperone cofactor-dependent protein refolding	3/80	32/18903	0.000331372	0.0216055	0.0181615	HSPH1/HSPA1B/HSPA5	3
BP	GO:1903050	regulation of proteolysis involved in protein catabolic process	6/80	227/18903	0.000402283	0.0232943	0.0195812	TRIB3/ZFAND2A/HSPA1B/HSP90AB1/HERPUD1/NUPR1	6
BP	GO:0019058	viral life cycle	7/80	319/18903	0.000404101	0.0232943	0.0195812	SLC3A2/CD55/ISG20/SLC1A5/ITGA2/HSPA1B/HSP90AB1	7
BP	GO:0031016	pancreas development	4/80	82/18903	0.000404912	0.0232943	0.0195812	ANXA1/MSLN/MET/SOX4	4
BP	GO:1905897	regulation of response to endoplasmic reticulum stress	4/80	82/18903	0.000404912	0.0232943	0.0195812	HERPUD1/DDIT3/NUPR1/HSPA5	4
BP	GO:0046718	viral entry into host cell	5/80	151/18903	0.000451972	0.0252588	0.0212325	SLC3A2/CD55/SLC1A5/ITGA2/HSPA1B	5
BP	GO:0018149	peptide cross-linking	3/80	36/18903	0.000471241	0.0256041	0.0215228	SPRR3/ANXA1/SPRR1B	3
BP	GO:0051084	'de novo' post-translational protein folding	3/80	37/18903	0.000511263	0.0270279	0.0227196	HSPH1/HSPA1B/HSPA5	3
BP	GO:0044409	entry into host	5/80	158/18903	0.00055568	0.0279934	0.0235312	SLC3A2/CD55/SLC1A5/ITGA2/HSPA1B	5
BP	GO:0042060	wound healing	8/80	442/18903	0.000558152	0.0279934	0.0235312	SLC7A11/SPRR3/TFPI2/ITGA2/ANXA1/ACTG1/PLAUR/CLDN4	8
BP	GO:0072594	establishment of protein localization to organelle	8/80	449/18903	0.000618691	0.030254	0.0254315	SQSTM1/ZFAND2A/HSP90AB1/HSPD1/HERPUD1/DDIT3/BAG3/HSPA5	8
BP	GO:0032436	positive regulation of proteasomal ubiquitin-dependent protein catabolic process	4/80	94/18903	0.0006794	0.0324124	0.0272458	TRIB3/ZFAND2A/HSPA1B/HERPUD1	4
BP	GO:2000058	regulation of ubiquitin-dependent protein catabolic process	5/80	170/18903	0.000773838	0.0360387	0.0302941	TRIB3/ZFAND2A/HSPA1B/HSP90AB1/HERPUD1	5
BP	GO:0034976	response to endoplasmic reticulum stress	6/80	261/18903	0.000837021	0.0380747	0.0320056	TRIB3/ATF4/HERPUD1/DDIT3/NUPR1/HSPA5	6
BP	GO:0097278	complement-dependent cytotoxicity	2/80	11/18903	0.000949044	0.041315	0.0347293	CD55/HSP90AB1	2
BP	GO:0045047	protein targeting to ER	3/80	46/18903	0.000971872	0.041315	0.0347293	ZFAND2A/HERPUD1/HSPA5	3
BP	GO:0045862	positive regulation of proteolysis	7/80	372/18903	0.00100074	0.041315	0.0347293	TRIB3/ZFAND2A/HSPA1B/HSPD1/HERPUD1/CLDN4/NUPR1	7
BP	GO:0051098	regulation of binding	7/80	372/18903	0.00100074	0.041315	0.0347293	TRIB3/CEBPG/ITGA2/MET/PLAUR/HSP90AB1/DDIT3	7
BP	GO:2001233	regulation of apoptotic signaling pathway	7/80	374/18903	0.00103236	0.041315	0.0347293	TMBIM1/PLAUR/HSPA1B/HERPUD1/DDIT3/NUPR1/G0S2	7
BP	GO:0006984	ER-nucleus signaling pathway	3/80	47/18903	0.00103499	0.041315	0.0347293	ATF4/DDIT3/HSPA5	3
BP	GO:0044000	movement in host	5/80	183/18903	0.00107643	0.0419148	0.0352335	SLC3A2/CD55/SLC1A5/ITGA2/HSPA1B	5
BP	GO:0002424	T cell mediated immune response to tumor cell	2/80	12/18903	0.00113573	0.0419148	0.0352335	AHR/HSPD1	2
BP	GO:0006983	ER overload response	2/80	12/18903	0.00113573	0.0419148	0.0352335	DDIT3/HSPA5	2
BP	GO:0043589	skin morphogenesis	2/80	12/18903	0.00113573	0.0419148	0.0352335	ITGA2/ITGB4	2
BP	GO:2000060	positive regulation of ubiquitin-dependent protein catabolic process	4/80	110/18903	0.00122217	0.0433009	0.0363987	TRIB3/ZFAND2A/HSPA1B/HERPUD1	4
BP	GO:0072599	establishment of protein localization to endoplasmic reticulum	3/80	50/18903	0.0012397	0.0433009	0.0363987	ZFAND2A/HERPUD1/HSPA5	3
BP	GO:0089718	amino acid import across plasma membrane	3/80	50/18903	0.0012397	0.0433009	0.0363987	SLC7A11/SLC3A2/SLC1A5	3
BP	GO:0050878	regulation of body fluid levels	7/80	390/18903	0.00131462	0.0451122	0.0379212	SLC7A11/TFPI2/ITGA2/MET/ACTG1/PLAUR/CLDN4	7
BP	GO:0071287	cellular response to manganese ion	2/80	13/18903	0.00133854	0.0451412	0.0379456	ATF4/HSPA5	2
CC	GO:0016234	inclusion body	6/80	76/19869	6.15153e-07	8.07989e-05	6.51917e-05	ATF4/SQSTM1/HSPA1B/HSP90AB1/HERPUD1/BAG3	6
CC	GO:0005925	focal adhesion	11/80	422/19869	9.79092e-07	8.07989e-05	6.51917e-05	HMGA1/ARF1/ITGA2/ANXA1/LMO7/RND3/ACTG1/ITGB4/PLAUR/HSPA1B/HSPA5	11
CC	GO:0030055	cell-substrate junction	11/80	432/19869	1.23044e-06	8.07989e-05	6.51917e-05	HMGA1/ARF1/ITGA2/ANXA1/LMO7/RND3/ACTG1/ITGB4/PLAUR/HSPA1B/HSPA5	11
CC	GO:0044754	autolysosome	3/80	12/19869	1.3471e-05	0.000542207	0.000437474	SQSTM1/FTH1/FTL	3
CC	GO:0045178	basal part of cell	8/80	272/19869	1.37616e-05	0.000542207	0.000437474	SLC3A2/SLC1A5/ITGA2/ANXA1/MET/ITGB4/HSP90AB1/CLDN4	8
CC	GO:0005767	secondary lysosome	3/80	18/19869	4.91015e-05	0.00161217	0.00130076	SQSTM1/FTH1/FTL	3
CC	GO:0009925	basal plasma membrane	7/80	254/19869	7.374e-05	0.00207525	0.0016744	SLC3A2/SLC1A5/ANXA1/MET/ITGB4/HSP90AB1/CLDN4	7
CC	GO:0001533	cornified envelope	4/80	59/19869	9.37164e-05	0.00230777	0.001862	SPRR3/ANXA1/KLK6/SPRR1B	4
CC	GO:0045177	apical part of cell	8/80	435/19869	0.000361893	0.00792143	0.00639132	SLC7A11/KCNK1/SLC3A2/ANXA1/LMO7/ACTG1/HSP90AB1/CLDN4	8
CC	GO:0016235	aggresome	3/80	36/19869	0.000407783	0.00803332	0.0064816	SQSTM1/HSPA1B/BAG3	3
CC	GO:0101031	chaperone complex	3/80	42/19869	0.000644361	0.0115399	0.00931086	PFDN2/HSP90AB1/BAG3	3
CC	GO:0005903	brush border	4/80	102/19869	0.000767676	0.0126027	0.0101683	SLC7A11/EPS8/KCNK1/HSP90AB1	4
CC	GO:0042470	melanosome	4/80	110/19869	0.00101788	0.0135188	0.0109075	SLC3A2/SLC1A5/HSP90AB1/HSPA5	4
CC	GO:0048770	pigment granule	4/80	110/19869	0.00101788	0.0135188	0.0109075	SLC3A2/SLC1A5/HSP90AB1/HSPA5	4
CC	GO:0043256	laminin complex	2/80	12/19869	0.00102935	0.0135188	0.0109075	LAMC2/LAMB3	2
CC	GO:0098636	protein complex involved in cell adhesion	3/80	52/19869	0.0012051	0.0148378	0.0119717	ITGA2/ITGB4/PLAUR	3
CC	GO:0031526	brush border membrane	3/80	57/19869	0.00157266	0.0182243	0.0147041	SLC7A11/KCNK1/HSP90AB1	3
CC	GO:0090575	RNA polymerase II transcription regulator complex	5/80	249/19869	0.00332617	0.0364031	0.0293715	ATF4/CEBPG/HMGA1/JUND/DDIT3	5
CC	GO:0016324	apical plasma membrane	6/80	368/19869	0.00368335	0.0381905	0.0308136	KCNK1/SLC3A2/ANXA1/LMO7/HSP90AB1/CLDN4	6
CC	GO:0098862	cluster of actin-based cell projections	4/80	159/19869	0.00389681	0.0383835	0.0309694	SLC7A11/EPS8/KCNK1/HSP90AB1	4
CC	GO:0031225	anchored component of membrane	4/80	169/19869	0.0048366	0.0453719	0.0366078	CD55/MSLN/LY6D/PLAUR	4
MF	GO:0044183	protein folding chaperone	6/76	68/18432	3.59256e-07	0.000104052	8.57175e-05	HSPH1/PFDN2/HSPA1B/HSP90AB1/HSPD1/HSPA5	6
MF	GO:0140662	ATP-dependent protein folding chaperone	5/76	41/18432	6.95997e-07	0.000104052	8.57175e-05	HSPH1/HSPA1B/HSP90AB1/HSPD1/HSPA5	5
MF	GO:0051082	unfolded protein binding	5/76	124/18432	0.000160279	0.0143587	0.0118287	PFDN2/HSPA1B/HSP90AB1/HSPD1/HSPA5	5
MF	GO:0031625	ubiquitin protein ligase binding	7/76	299/18432	0.000231421	0.0143587	0.0118287	TRIB3/SQSTM1/ACTG1/HSPA1B/HSP90AB1/HSPD1/HSPA5	7
MF	GO:0001618	virus receptor activity	4/76	77/18432	0.000287563	0.0143587	0.0118287	CD55/SLC1A5/ITGA2/HSPA1B	4
MF	GO:0140272	exogenous protein binding	4/76	78/18432	0.000302165	0.0143587	0.0118287	CD55/SLC1A5/ITGA2/HSPA1B	4
MF	GO:0044389	ubiquitin-like protein ligase binding	7/76	318/18432	0.000336157	0.0143587	0.0118287	TRIB3/SQSTM1/ACTG1/HSPA1B/HSP90AB1/HSPD1/HSPA5	7
MF	GO:0005201	extracellular matrix structural constituent	5/76	173/18432	0.000741642	0.0224461	0.0184911	TFPI2/LAMC2/COL6A1/LAMB3/MUC5AC	5
MF	GO:0015175	neutral amino acid transmembrane transporter activity	3/76	44/18432	0.000790075	0.0224461	0.0184911	SLC7A11/SLC3A2/SLC1A5	3
MF	GO:0000774	adenyl-nucleotide exchange factor activity	2/76	11/18432	0.000900849	0.0224461	0.0184911	HSPH1/BAG3	2
MF	GO:0008199	ferric iron binding	2/76	11/18432	0.000900849	0.0224461	0.0184911	FTH1/FTL	2
MF	GO:0043522	leucine zipper domain binding	2/76	11/18432	0.000900849	0.0224461	0.0184911	ATF4/DDIT3	2
MF	GO:0017154	semaphorin receptor activity	2/76	12/18432	0.00107813	0.024797	0.0204278	NRP2/MET	2
MF	GO:0060590	ATPase regulator activity	2/76	13/18432	0.00127076	0.0271397	0.0223577	HSPH1/BAG3	2
MF	GO:0031072	heat shock protein binding	4/76	124/18432	0.00172292	0.0343436	0.0282922	AHR/HSPA1B/HSP90AB1/HSPA5	4
MF	GO:0030275	LRR domain binding	2/76	16/18432	0.00193941	0.0362427	0.0298567	ATF4/DDIT3	2
MF	GO:0015172	acidic amino acid transmembrane transporter activity	2/76	17/18432	0.00219214	0.0385558	0.0317622	SLC7A11/SLC1A5	2
MF	GO:0045296	cadherin binding	6/76	333/18432	0.00251443	0.0402587	0.033165	SLC3A2/GPRC5A/ANXA1/HSP90AB1/BAG3/HSPA5	6
MF	GO:0015179	L-amino acid transmembrane transporter activity	3/76	66/18432	0.00255824	0.0402587	0.033165	SLC7A11/SLC3A2/SLC1A5	3

## Sheet: S4 KEGG disulfidptosis
ID	Description	GeneRatio	BgRatio	pvalue	p.adjust	qvalue	geneID	Count
hsa04216	Ferroptosis	5/45	41/8577	2.05971e-06	0.00028836	0.000221148	SLC7A11/SLC3A2/SAT1/FTH1/FTL	5
hsa04141	Protein processing in endoplasmic reticulum	7/45	170/8577	2.5546e-05	0.00178822	0.00137141	ATF4/HSPH1/HSPA1B/HSP90AB1/HERPUD1/DDIT3/HSPA5	7
hsa04510	Focal adhesion	7/45	203/8577	7.93424e-05	0.00264993	0.00203228	ITGA2/MET/LAMC2/COL6A1/ACTG1/ITGB4/LAMB3	7
hsa04151	PI3K-Akt signaling pathway	9/45	359/8577	8.29577e-05	0.00264993	0.00203228	ATF4/CREB5/ITGA2/MET/LAMC2/COL6A1/ITGB4/LAMB3/HSP90AB1	9
hsa04512	ECM-receptor interaction	5/45	89/8577	9.46405e-05	0.00264993	0.00203228	ITGA2/LAMC2/COL6A1/ITGB4/LAMB3	5
hsa04915	Estrogen signaling pathway	5/45	137/8577	0.000706741	0.0164906	0.0126469	ATF4/CREB5/KRT23/HSPA1B/HSP90AB1	5
hsa05417	Lipid and atherosclerosis	6/45	215/8577	0.000832679	0.0166536	0.0127719	ATF4/HSPA1B/HSP90AB1/HSPD1/DDIT3/HSPA5	6
hsa04657	IL-17 signaling pathway	4/45	94/8577	0.00142956	0.0250173	0.0191862	JUND/CCL20/HSP90AB1/MUC5AC	4
hsa05134	Legionellosis	3/45	56/8577	0.00308106	0.0479276	0.0367565	ARF1/HSPA1B/HSPD1	3

## Sheet: S5 Univ_cox DPGs
Gene	pvalue	Hazard_Ratio	lower	upper	CI
MET	2.87e-06	1.34	1.18	1.51	1.18 - 1.51
ANXA1	2.68e-05	1.36	1.18	1.56	1.18 - 1.56
HMGA1	3.36e-05	1.31	1.15	1.49	1.15 - 1.49
SOX4	3.75e-05	1.48	1.23	1.79	1.23 - 1.79
SLC3A2	5.03e-05	1.56	1.26	1.94	1.26 - 1.94
NRP2	6.52e-05	1.39	1.18	1.64	1.18 - 1.64
SMS	0.000135	1.6	1.26	2.04	1.26 - 2.04
SPRR1B	0.000292	1.14	1.06	1.22	1.06 - 1.22
PLAUR	0.000314	1.29	1.12	1.48	1.12 - 1.48
DUSP5	0.000351	1.28	1.12	1.46	1.12 - 1.46
LAMC2	0.000365	1.19	1.08	1.32	1.08 - 1.32
PFDN2	0.000397	1.43	1.17	1.74	1.17 - 1.74
RND3	0.000397	1.3	1.12	1.5	1.12 - 1.5
EPS8	0.000559	1.39	1.15	1.67	1.15 - 1.67
LAMB3	0.000758	1.18	1.07	1.3	1.07 - 1.3
MXD1	0.00111	1.26	1.1	1.46	1.1 - 1.46
MALL	0.00124	1.21	1.08	1.36	1.08 - 1.36
KLK6	0.00128	1.15	1.06	1.25	1.06 - 1.25
BAG3	0.00169	1.33	1.11	1.6	1.11 - 1.6
S100A2	0.00282	1.11	1.04	1.19	1.04 - 1.19
ACTG1	0.00316	1.54	1.16	2.06	1.16 - 2.06
ITGB4	0.00445	1.21	1.06	1.37	1.06 - 1.37
KLK10	0.00584	1.1	1.03	1.18	1.03 - 1.18
SAT1	0.00946	1.34	1.07	1.67	1.07 - 1.67
LMO7	0.0101	1.21	1.05	1.39	1.05 - 1.39
ANKRD11	0.0112	1.43	1.09	1.89	1.09 - 1.89
CREB5	0.0138	1.21	1.04	1.42	1.04 - 1.42
MACROD2	0.0139	0.87	0.78	0.97	0.78 - 0.97
NUPR1	0.0154	1.21	1.04	1.4	1.04 - 1.4
ZFAND2A	0.0223	1.21	1.03	1.42	1.03 - 1.42
GPRC5A	0.0227	1.13	1.02	1.26	1.02 - 1.26
CLDN4	0.027	1.14	1.01	1.27	1.01 - 1.27
FTL	0.0537	1.27	1	1.62	1 - 1.62
TFPI2	0.0593	1.1	1	1.22	1 - 1.22
ITGA2	0.0635	1.11	0.99	1.23	0.99 - 1.23
CD55	0.0654	1.11	0.99	1.25	0.99 - 1.25
HSPD1	0.0664	1.2	0.99	1.46	0.99 - 1.46
TXNRD1	0.0752	1.19	0.98	1.43	0.98 - 1.43
FTH1	0.091	1.23	0.97	1.56	0.97 - 1.56
SLC1A5	0.0932	0.83	0.67	1.03	0.67 - 1.03
SLC7A11	0.141	1.09	0.97	1.22	0.97 - 1.22
TMEM106B	0.142	1.15	0.95	1.39	0.95 - 1.39
HSPH1	0.147	1.11	0.96	1.28	0.96 - 1.28
KRT23	0.195	1.04	0.98	1.11	0.98 - 1.11
SAMD9	0.203	0.91	0.78	1.05	0.78 - 1.05
CCL20	0.211	1.05	0.97	1.13	0.97 - 1.13
USP53	0.219	0.9	0.75	1.07	0.75 - 1.07
ATF4	0.228	1.21	0.89	1.65	0.89 - 1.65
LY6D	0.242	1.05	0.97	1.13	0.97 - 1.13
TRIB3	0.248	1.11	0.93	1.34	0.93 - 1.34
SPRR3	0.263	1.04	0.97	1.12	0.97 - 1.12
HS3ST1	0.297	1.06	0.95	1.17	0.95 - 1.17
KCNK1	0.35	0.94	0.82	1.07	0.82 - 1.07
COL6A1	0.515	1.05	0.91	1.2	0.91 - 1.2
RDH10	0.523	0.95	0.83	1.1	0.83 - 1.1
AHR	0.537	0.95	0.8	1.13	0.8 - 1.13
GFPT1	0.604	0.95	0.78	1.15	0.78 - 1.15
MTHFD2	0.612	1.06	0.85	1.31	0.85 - 1.31
HERPUD1	0.641	0.96	0.79	1.15	0.79 - 1.15
ISG20	0.653	1.04	0.89	1.21	0.89 - 1.21
JUND	0.663	0.95	0.77	1.18	0.77 - 1.18
MSLN	0.841	1.01	0.93	1.09	0.93 - 1.09

## Sheet: S6 model coefficient
Gene	Coefficient
SLC3A2	0.163895
HMGA1	0.101289
S100A2	0.0745164
DUSP5	0.0522736
SPRR1B	0.0509249
MET	0.0198345
CREB5	0.00491857
MACROD2	-0.0485101

## Sheet: S7 DEG high&low DPS
Gene	logFC	AveExpr	t	P.Value	adj.P.Val	B
S100A2	3.00292	8.22768	9.91604	1.62726e-17	4.2216e-13	28.9441
P4HA1	0.927235	12.1372	8.63021	2.14562e-14	2.78319e-10	22.1137
GAPDH	0.865072	15.7741	8.16205	2.78116e-13	1.95788e-09	19.6752
SLC16A3	0.970273	11.5192	8.10639	3.76168e-13	1.95788e-09	19.3878
GBE1	0.595027	10.4968	8.10582	3.77343e-13	1.95788e-09	19.3848
TPD52L2	0.452993	11.5914	7.96345	8.14711e-13	3.20637e-09	18.6522
ENO2	1.02771	10.3598	7.95231	8.65151e-13	3.20637e-09	18.595
TPI1	0.681258	13.5524	7.85632	1.44999e-12	4.70215e-09	18.1035
PPFIA4	1.41573	7.14267	7.79531	2.01123e-12	5.79749e-09	17.7921
TGFBR3	-0.838968	10.5544	-7.76728	2.33674e-12	5.82386e-09	17.6493
KRT6A	3.55534	9.63132	7.75696	2.46935e-12	5.82386e-09	17.5968
SLC2A1	1.23282	12.4951	7.62722	4.93237e-12	1.06634e-08	16.9383
IL20RB	2.13999	7.8996	7.59751	5.77589e-12	1.13855e-08	16.7881
ACSS1	-0.936264	10.1083	-7.58587	6.14413e-12	1.13855e-08	16.7292
ATP2A3	-1.05527	10.3233	-7.49071	1.01699e-11	1.75892e-08	16.2497
TMEM45A	1.0707	10.2302	7.47342	1.11424e-11	1.80667e-08	16.1628
LOC100506725	-1.14605	2.79144	-7.45163	1.25001e-11	1.90759e-08	16.0534
PGK1	0.760307	13.9444	7.40302	1.61483e-11	2.32742e-08	15.8097
PLOD2	0.899298	12.2702	7.37196	1.90132e-11	2.59611e-08	15.6543
FAM83A-AS1	2.27214	3.49945	7.35266	2.10414e-11	2.72077e-08	15.5579
FAM83A	2.46316	8.68448	7.3404	2.24397e-11	2.72077e-08	15.4967
KRT16P2	2.02338	3.43295	7.33353	2.32628e-11	2.72077e-08	15.4624
KRT16	2.41	9.78942	7.32662	2.41213e-11	2.72077e-08	15.4279
ENO1	0.754992	14.6113	7.3149	2.5649e-11	2.77254e-08	15.3695
BLNK	-0.839546	8.81646	-7.29728	2.81284e-11	2.91894e-08	15.2817
PLOD1	0.630658	11.8285	7.2768	3.13079e-11	3.12393e-08	15.1799
ALDOC	0.875568	9.22812	7.23772	3.83989e-11	3.68957e-08	14.9856
TMEM158	1.24525	7.37632	7.21043	4.42695e-11	4.0056e-08	14.8503
IL1RAP	0.768098	11.2121	7.20825	4.4776e-11	4.0056e-08	14.8395
LOXL2	1.11947	10.9076	7.14285	6.29121e-11	5.44043e-08	14.516
PGAM1	0.476745	12.6653	7.1184	7.14224e-11	5.97713e-08	14.3954
ATP8A1	-0.789524	10.8179	-7.10534	7.64244e-11	6.18676e-08	14.331
TMSB10	0.440837	14.7692	7.09968	7.86968e-11	6.18676e-08	14.3031
ULBP1	1.24594	4.18077	7.01678	1.20773e-10	9.21533e-08	13.8958
PKM	0.639024	14.8556	6.98192	1.4452e-10	1.07122e-07	13.7252
CPEB3	-0.416877	8.68032	-6.94133	1.78036e-10	1.22282e-07	13.5269
CD109	1.00352	11.5274	6.93989	1.79355e-10	1.22282e-07	13.5199
ACACB	-0.731926	10.3533	-6.93866	1.80492e-10	1.22282e-07	13.5138
RAI14	0.591579	12.0366	6.93509	1.83826e-10	1.22282e-07	13.4964
TGFBI	0.960727	13.4735	6.90236	2.17395e-10	1.40997e-07	13.337
DARS	0.379368	11.6035	6.88464	2.38035e-10	1.50618e-07	13.2508
FSCN1	0.888937	10.6279	6.8708	2.5548e-10	1.57808e-07	13.1836
LINC01929	2.07676	4.73616	6.86091	2.6872e-10	1.60416e-07	13.1355
ARHGAP24	-0.528583	9.9477	-6.85848	2.72069e-10	1.60416e-07	13.1238
ITGA5	0.817883	12.2296	6.84293	2.94545e-10	1.69809e-07	13.0483
LGALS1	0.664048	13.1548	6.82073	3.29833e-10	1.86019e-07	12.9408
SERPINB3	3.75694	6.91956	6.78041	4.04936e-10	2.23516e-07	12.7458
CDH3	0.821695	11.3881	6.7505	4.71338e-10	2.54748e-07	12.6015
ITGA3	0.906504	13.12	6.69967	6.09686e-10	3.22798e-07	12.357
CALU	0.576298	13.5793	6.67783	6.80785e-10	3.53232e-07	12.2522
MIR4435-2HG	0.504851	11.3161	6.67383	6.94685e-10	3.53377e-07	12.233
PYGL	0.721469	10.7166	6.6661	7.22302e-10	3.60359e-07	12.1959
ANLN	0.97954	10.6454	6.65836	7.51068e-10	3.66308e-07	12.1589
RFX8	1.17791	5.11233	6.65537	7.62465e-10	3.66308e-07	12.1445
FAM122A	-0.30372	9.48607	-6.64828	7.90192e-10	3.72727e-07	12.1106
PTHLH	1.15628	7.21272	6.59608	1.02741e-09	4.71419e-07	11.8613
MMP14	0.660034	14.1376	6.59351	1.04075e-09	4.71419e-07	11.849
LDHA	0.66163	14.3439	6.591	1.05394e-09	4.71419e-07	11.837
GJB2	1.12789	11.2435	6.56934	1.17485e-09	5.16595e-07	11.7339
ADM	1.39614	9.51344	6.5548	1.26364e-09	5.46377e-07	11.6647
ZNF185	0.851277	10.0934	6.5356	1.39104e-09	5.91604e-07	11.5735
KRT6C	2.21623	3.26744	6.52446	1.47068e-09	6.15383e-07	11.5206
COL7A1	1.26336	10.9458	6.48434	1.79645e-09	7.27965e-07	11.3307
IDNK	-0.499528	7.02851	-6.48349	1.80414e-09	7.27965e-07	11.3266
RALGPS1	-0.649253	9.43885	-6.4795	1.84036e-09	7.27965e-07	11.3077
FN1	1.06717	18.0078	6.47823	1.85197e-09	7.27965e-07	11.3018
PPME1	0.29006	10.0704	6.46898	1.93924e-09	7.5089e-07	11.2581
CNNM3	-0.296238	10.3142	-6.45778	2.05034e-09	7.82233e-07	11.2052
PLAU	0.977645	12.5993	6.43355	2.31257e-09	8.69494e-07	11.0909
TBC1D2	0.603963	10.0082	6.41783	2.50014e-09	9.26587e-07	11.0169
LINC00536	1.50211	2.43647	6.39306	2.82647e-09	1.02323e-06	10.9005
KRT16P1	1.73318	2.89457	6.39211	2.8398e-09	1.02323e-06	10.896
SDC1	0.702927	13.1554	6.38506	2.94061e-09	1.04504e-06	10.8629
ZNF281	0.431835	10.987	6.35296	3.44585e-09	1.19301e-06	10.7124
ARL4D	1.00313	7.19405	6.35278	3.44892e-09	1.19301e-06	10.7116
SERPINB4	2.94984	5.06952	6.33899	3.69167e-09	1.23162e-06	10.647
PDX1	-1.36012	5.41375	-6.33819	3.70624e-09	1.23162e-06	10.6433
ANXA1	0.635661	13.38	6.33682	3.73139e-09	1.23162e-06	10.6369
A2ML1	2.97719	6.12315	6.33578	3.75045e-09	1.23162e-06	10.6321
PNPLA7	-0.72694	7.64436	-6.33261	3.80962e-09	1.23541e-06	10.6172
SPRR1B	2.75252	4.70974	6.32652	3.92552e-09	1.24936e-06	10.5888
YWHAG	0.344558	12.7548	6.32299	3.99441e-09	1.24936e-06	10.5723
GSDMC	1.12015	6.9776	6.32285	3.9971e-09	1.24936e-06	10.5716
CDK4	0.241038	11.1287	6.29723	4.53391e-09	1.40028e-06	10.4521
FGF11	0.829456	7.11253	6.28778	4.74928e-09	1.44954e-06	10.408
MET	0.814823	13.1194	6.28474	4.82055e-09	1.45418e-06	10.3939
COLCA1	-1.07248	8.83831	-6.28088	4.91277e-09	1.46497e-06	10.3759
FMO5	-1.16153	9.65167	-6.27447	5.06966e-09	1.47102e-06	10.3461
GNA15	0.651299	9.2462	6.27244	5.12048e-09	1.47102e-06	10.3366
HNF1A-AS1	-0.54948	8.98584	-6.26909	5.2054e-09	1.47102e-06	10.321
GDF7	-1.00441	7.22963	-6.2675	5.246e-09	1.47102e-06	10.3137
AIG1	0.521861	10.1124	6.26537	5.3011e-09	1.47102e-06	10.3038
KIF23	0.752708	9.11371	6.26429	5.32922e-09	1.47102e-06	10.2987
CBFA2T3	-1.06241	5.47579	-6.26426	5.32998e-09	1.47102e-06	10.2986
PIP5K1B	-1.28931	7.94704	-6.25019	5.71027e-09	1.55938e-06	10.2332
C5orf46	1.31575	6.32002	6.24643	5.81644e-09	1.57183e-06	10.2158
TNNT1	2.31679	6.00154	6.23643	6.10788e-09	1.63358e-06	10.1694
PLXNA1	0.581944	11.8671	6.22623	6.42032e-09	1.69516e-06	10.1221
GPR87	1.94157	6.97528	6.22279	6.52898e-09	1.69516e-06	10.1062
ALDOA	0.564238	14.1354	6.22263	6.53418e-09	1.69516e-06	10.1054
GJB6	1.91756	5.53882	6.21412	6.8115e-09	1.74693e-06	10.066
RPL26L1	0.338923	8.74063	6.21149	6.8993e-09	1.74693e-06	10.0538
PPP1R3G	0.869528	5.62438	6.21041	6.93573e-09	1.74693e-06	10.0489
KRT19	0.770164	14.5008	6.19438	7.49988e-09	1.87086e-06	9.9747
SOD3	-0.868432	8.18515	-6.17851	8.10258e-09	2.00195e-06	9.90141
IKBIP	0.412314	9.85614	6.15708	8.9927e-09	2.20092e-06	9.80258
SCML4	-0.767369	7.6154	-6.14506	9.53338e-09	2.29992e-06	9.74723
GCNT4	-0.765163	7.98209	-6.14418	9.57449e-09	2.29992e-06	9.74315
XPOT	0.337787	12.1121	6.12477	1.05194e-08	2.48408e-06	9.65393
ADAM17	0.322032	11.4129	6.12451	1.05326e-08	2.48408e-06	9.65274
RYK	0.285752	11.3445	6.12048	1.07404e-08	2.51024e-06	9.63423
LYPD3	1.49569	6.62399	6.11641	1.09542e-08	2.53736e-06	9.61554
ERO1A	0.884324	12.8935	6.11381	1.10932e-08	2.54682e-06	9.60359
BNIP3L	0.500098	12.3361	6.11025	1.1286e-08	2.56837e-06	9.58725
LINC02292	-1.04339	1.47653	-6.09657	1.20587e-08	2.72033e-06	9.52449
NMUR1	-0.789567	5.74969	-6.04876	1.51877e-08	3.39667e-06	9.30586
ICAM5	1.19098	5.19498	6.03657	1.61061e-08	3.57129e-06	9.25023
LUCAT1	1.13411	5.22599	6.02994	1.66281e-08	3.65579e-06	9.22
HOMER3	0.460897	8.97261	6.0265	1.69053e-08	3.66229e-06	9.20434
MIF	0.717311	11.5163	6.02607	1.694e-08	3.66229e-06	9.2024
TMEM229B	-0.582781	8.28112	-6.01907	1.75197e-08	3.75632e-06	9.17052
HRH1	0.543549	9.59683	6.01484	1.78793e-08	3.79985e-06	9.15127
SNAPC1	0.442884	8.98404	6.01142	1.81754e-08	3.79985e-06	9.13571
FRMD6	0.690838	12.0409	6.01022	1.82803e-08	3.79985e-06	9.13026
BCL2	-0.626932	9.71226	-6.0099	1.83087e-08	3.79985e-06	9.12879
ADORA2B	0.777015	7.58943	6.00252	1.89686e-08	3.90557e-06	9.09525
MME	1.37289	9.14972	5.99793	1.93908e-08	3.96108e-06	9.07439
MUC21	2.21419	2.83817	5.99528	1.96389e-08	3.98041e-06	9.06235
FGFBP1	1.99317	6.71749	5.98203	2.09268e-08	4.20856e-06	9.00218
CLEC3B	-1.01207	6.85734	-5.97939	2.11929e-08	4.22928e-06	8.99021
UBASH3A	-0.941542	6.18701	-5.97135	2.20249e-08	4.36178e-06	8.95373
SF3B6	0.302667	10.554	5.96653	2.25386e-08	4.42969e-06	8.9319
CAV1	0.86565	11.52	5.95743	2.35402e-08	4.59176e-06	8.89072
CYP24A1	2.52221	5.14207	5.95487	2.38308e-08	4.59423e-06	8.8791
IQGAP2	-0.613551	11.8614	-5.9542	2.39071e-08	4.59423e-06	8.87607
COLGALT1	0.397424	12.0984	5.95036	2.43492e-08	4.64478e-06	8.85872
BZW1	0.469305	13.3305	5.94867	2.45468e-08	4.64831e-06	8.85106
ARNTL2	0.777338	11.373	5.93783	2.58499e-08	4.85959e-06	8.80208
CEBPB	0.566339	10.6692	5.92823	2.70622e-08	5.05089e-06	8.75868
NARF	0.316271	9.79803	5.92061	2.80629e-08	5.20025e-06	8.7243
CHN2	-0.62114	9.51337	-5.91777	2.84451e-08	5.22832e-06	8.71149
CSTB	0.665084	11.2959	5.9165	2.86174e-08	5.22832e-06	8.70577
PDCD4	-0.59066	12.1624	-5.90766	2.98476e-08	5.41493e-06	8.66592
RAMP3	-0.702355	8.34478	-5.90393	3.03811e-08	5.44407e-06	8.64914
YEATS2	0.357888	11.5039	5.90361	3.04278e-08	5.44407e-06	8.64769
METTL7A	-0.667158	11.209	-5.89537	3.16433e-08	5.62275e-06	8.61061
CCDC141	-1.01203	8.88105	-5.88481	3.32724e-08	5.86272e-06	8.56308
CD276	0.444928	11.1835	5.88341	3.34945e-08	5.86272e-06	8.55678
SERPINH1	0.598342	13.0643	5.88103	3.38745e-08	5.86272e-06	8.5461
REG4	-3.25273	9.79312	-5.88089	3.38977e-08	5.86272e-06	8.54545
LRRC2	-0.627879	6.67928	-5.87008	3.56822e-08	6.13048e-06	8.49689
BCAR3	0.636048	10.1858	5.86222	3.70365e-08	6.3213e-06	8.46162
ULBP2	1.10065	6.62585	5.85859	3.76781e-08	6.38878e-06	8.44537
SLC20A1	0.617121	12.2712	5.85012	3.92222e-08	6.59609e-06	8.40735
PANX1	0.336223	10.4978	5.84878	3.94714e-08	6.59609e-06	8.40136
CYTOR	0.554855	9.21107	5.84775	3.96635e-08	6.59609e-06	8.39676
LAMB3	0.886965	13.5248	5.84062	4.10248e-08	6.77901e-06	8.36482
IDO2	-1.03689	3.05396	-5.83464	4.22011e-08	6.88942e-06	8.33807
HIP1R	-0.602071	10.8982	-5.83453	4.2224e-08	6.88942e-06	8.33756
CHST11	0.47757	11.3056	5.82164	4.48762e-08	7.2764e-06	8.2799
GATA6-AS1	-1.1562	6.55849	-5.81172	4.70261e-08	7.56089e-06	8.23562
GPC3	-0.851605	8.85458	-5.80985	4.74426e-08	7.56089e-06	8.22728
AP2M1	0.293746	12.6789	5.80957	4.75051e-08	7.56089e-06	8.22603
NRBF2	0.248527	9.76615	5.80515	4.8506e-08	7.61274e-06	8.2063
TMEM63A	-0.497127	11.7103	-5.8051	4.85181e-08	7.61274e-06	8.20607
CTSV	1.00639	7.43983	5.80426	4.87112e-08	7.61274e-06	8.20231
TWIST1	0.972964	6.94949	5.79525	5.08247e-08	7.89549e-06	8.16212
LMF1	-0.445909	8.57327	-5.79059	5.19509e-08	8.01928e-06	8.14139
MIR205HG	2.63848	3.56644	5.78942	5.22398e-08	8.01928e-06	8.13614
MYRIP	-0.923768	7.07154	-5.78713	5.28054e-08	8.03997e-06	8.12595
KIF20A	0.742749	8.67849	5.78637	5.29944e-08	8.03997e-06	8.12257
LOC105375218	-0.692092	4.16194	-5.7717	5.67795e-08	8.56413e-06	8.0573
KRT38	0.794097	0.579953	5.75686	6.08803e-08	9.0715e-06	7.99133
LOC102724484	-0.686086	5.75305	-5.75593	6.11465e-08	9.0715e-06	7.98721
LOC389765	-0.482959	7.44406	-5.75577	6.11923e-08	9.0715e-06	7.9865
ANKAR	-0.375541	8.32829	-5.75176	6.23556e-08	9.19143e-06	7.96869
MRGBP	0.337856	9.2382	5.7479	6.34935e-08	9.30629e-06	7.95158
NLRP9	-0.939148	3.41815	-5.74395	6.46816e-08	9.42716e-06	7.93405
SLPI	1.03255	11.4075	5.7411	6.5552e-08	9.50065e-06	7.9214
S100A16	0.560138	11.9389	5.73591	6.71649e-08	9.68032e-06	7.89841
TTC16	-1.09189	3.51271	-5.73275	6.81684e-08	9.75784e-06	7.88439
LOC728743	-0.414841	7.42426	-5.73134	6.86191e-08	9.75784e-06	7.87815
KCNK10	-1.45349	5.515	-5.73068	6.88311e-08	9.75784e-06	7.87524
ITGB1	0.505039	15.8755	5.7276	6.98304e-08	9.8457e-06	7.8616
GATA6	-0.760489	9.80022	-5.71842	7.28967e-08	1.02e-05	7.82096
C16orf74	1.24398	5.25013	5.71774	7.31292e-08	1.02e-05	7.81795
CCNB1	0.800234	9.46596	5.7154	7.39335e-08	1.0257e-05	7.80761
KRT15	1.14562	7.96877	5.711	7.54708e-08	1.04146e-05	7.78815
KLRB1	-0.951462	7.12993	-5.70593	7.72812e-08	1.0608e-05	7.76573
AP1S3	0.496775	10.2935	5.70141	7.8928e-08	1.0777e-05	7.74579
SMCO2	0.865546	4.13995	5.68662	8.45702e-08	1.14869e-05	7.68051
TLE4	-0.360338	9.59987	-5.68115	8.67516e-08	1.16429e-05	7.65643
MYOSLID	0.938435	3.91005	5.68115	8.67552e-08	1.16429e-05	7.65639
ZNF366	-0.471307	8.05159	-5.68038	8.70648e-08	1.16429e-05	7.65302
UBE2C	0.840298	8.56092	5.66742	9.24829e-08	1.2304e-05	7.59595
TNFRSF6B	1.51399	9.22023	5.6641	9.39213e-08	1.24316e-05	7.58136
SLC18A1	-1.11524	1.5392	-5.66171	9.49717e-08	1.25069e-05	7.57084
LINC02257	1.13493	4.7072	5.65501	9.79792e-08	1.28378e-05	7.54137
ARSI	0.916245	7.35539	5.65185	9.94302e-08	1.29624e-05	7.52748
LINC02344	-0.63361	3.65706	-5.64697	1.01709e-07	1.31932e-05	7.50606
KRT14	2.26528	5.22093	5.62855	1.10791e-07	1.41923e-05	7.42522
ANXA2	0.508065	15.5575	5.62829	1.10921e-07	1.41923e-05	7.42411
TRMT112	0.230343	10.8859	5.62804	1.11053e-07	1.41923e-05	7.42299
LOC101929109	-0.649284	5.42752	-5.62655	1.11821e-07	1.42204e-05	7.41648
CCT4	0.292466	12.0687	5.61721	1.16767e-07	1.4777e-05	7.37557
MLYCD	-0.371502	8.68022	-5.61613	1.17353e-07	1.47791e-05	7.37084
SPOCD1	0.972594	6.81662	5.61332	1.18892e-07	1.48577e-05	7.35853
GNA14	-0.622886	6.98777	-5.6129	1.19123e-07	1.48577e-05	7.3567
SEMA3G	-0.700912	7.69917	-5.60708	1.22378e-07	1.51907e-05	7.33122
NR3C2	-0.771557	9.91278	-5.60038	1.26228e-07	1.54996e-05	7.30195
TUBB	0.373802	14.0752	5.59989	1.26512e-07	1.54996e-05	7.29982
SLAMF1	-0.784786	7.3106	-5.59964	1.26659e-07	1.54996e-05	7.29873
BTG3	0.358586	9.37385	5.58811	1.33594e-07	1.62715e-05	7.24836
SMS	0.380012	11.2465	5.5816	1.37671e-07	1.66897e-05	7.21996
APLN	1.30037	6.17322	5.58025	1.38532e-07	1.67159e-05	7.21407
MIR193BHG	0.780169	4.66896	5.57744	1.40338e-07	1.68555e-05	7.20184
ARHGAP44	-0.559427	8.19071	-5.57564	1.41511e-07	1.6918e-05	7.19397
LNCSRLR	0.707042	5.66651	5.57274	1.4342e-07	1.70676e-05	7.18131
NRP2	0.523667	11.9127	5.5709	1.44642e-07	1.71344e-05	7.1733
CALB2	1.33867	7.72969	5.56875	1.46078e-07	1.72259e-05	7.16396
C4orf47	0.728256	4.97405	5.56725	1.47095e-07	1.72673e-05	7.15741
COQ8A	-0.54814	10.1547	-5.56458	1.48916e-07	1.74024e-05	7.14579
PLAUR	0.654004	11.444	5.56294	1.50044e-07	1.74555e-05	7.13866
FAM114A1	0.295301	12.0489	5.5513	1.58308e-07	1.83347e-05	7.08802
CATSPER1	0.857076	4.79424	5.54828	1.60522e-07	1.85085e-05	7.0749
CSNK1A1	0.234498	13.0315	5.54496	1.62992e-07	1.87102e-05	7.06047
KRT17	1.74838	12.3599	5.54293	1.64525e-07	1.8803e-05	7.05163
TNXB	-1.00448	9.72193	-5.54001	1.66743e-07	1.89728e-05	7.03898
GPN1	0.24091	10.1635	5.53067	1.74061e-07	1.97191e-05	6.99842
PLS3	0.421828	13.2335	5.52843	1.75855e-07	1.98357e-05	6.98873
OSER1	0.245778	10.1817	5.52272	1.80526e-07	2.02744e-05	6.96398
KMT2E-AS1	-0.294568	9.03958	-5.52135	1.81671e-07	2.0315e-05	6.95801
COL28A1	-1.20225	6.89821	-5.51842	1.84128e-07	2.04625e-05	6.94532
CD40LG	-0.944151	5.09799	-5.5179	1.84567e-07	2.04625e-05	6.94307
TARS	0.325289	11.8981	5.51453	1.8744e-07	2.06925e-05	6.92849
TTLL6	-1.34648	5.4481	-5.49984	2.00491e-07	2.20395e-05	6.86493
FNDC3B	0.450314	13.3126	5.49852	2.01708e-07	2.20798e-05	6.85921
TMEM220	-0.450575	8.04756	-5.49262	2.07229e-07	2.25119e-05	6.83372
LOC101927391	-0.787532	6.0496	-5.49074	2.09019e-07	2.25119e-05	6.8256
CLDND1	0.271064	10.9597	5.49047	2.09278e-07	2.25119e-05	6.82443
BICRAL	-0.275509	10.4785	-5.48962	2.10088e-07	2.25119e-05	6.82078
FLT3	-1.2255	7.00757	-5.48897	2.10719e-07	2.25119e-05	6.81795
PLCL2	-0.417385	10.3691	-5.48882	2.10862e-07	2.25119e-05	6.81731
NSMCE4A	-0.283533	9.41125	-5.4864	2.13204e-07	2.26045e-05	6.80688
XCR1	-0.962541	3.03078	-5.48588	2.13714e-07	2.26045e-05	6.80463
FTSJ1	0.325334	10.1409	5.48524	2.14343e-07	2.26045e-05	6.80185
LINC00519	0.737984	3.72573	5.47249	2.27199e-07	2.38633e-05	6.74687
CHST6	0.830816	8.86352	5.46456	2.35575e-07	2.45662e-05	6.71269
XKR5	0.916988	4.10851	5.46436	2.35785e-07	2.45662e-05	6.71185
RAB11FIP4	-0.44606	10.4304	-5.45924	2.41356e-07	2.48636e-05	6.68981
TPBG	0.497631	10.497	5.45922	2.41377e-07	2.48636e-05	6.68972
GREM1	0.904859	13.0262	5.4591	2.41516e-07	2.48636e-05	6.68918
MBOAT2	0.598323	11.9067	5.45709	2.43737e-07	2.49931e-05	6.68054
RHOU	-0.440615	10.7816	-5.45611	2.44831e-07	2.50065e-05	6.67632
SARM1	-0.378378	9.19814	-5.45409	2.47096e-07	2.51389e-05	6.66762
NFIA	-0.462763	11.3452	-5.44596	2.56418e-07	2.59853e-05	6.63268
EREG	1.63667	8.40986	5.44281	2.60121e-07	2.61693e-05	6.61914
MYH16	1.39574	4.84649	5.44215	2.60907e-07	2.61693e-05	6.61629
CDCP1	0.620204	11.8425	5.44185	2.6126e-07	2.61693e-05	6.61502
CASP14	1.97601	2.85097	5.4401	2.63345e-07	2.62768e-05	6.60752
TUBA1C	0.456564	12.471	5.43784	2.66072e-07	2.64393e-05	6.59779
ASPA	-0.938564	5.82282	-5.43706	2.67013e-07	2.64393e-05	6.59446
ACSM5	-0.908816	5.93251	-5.43567	2.68713e-07	2.64599e-05	6.58847
MAST3	-0.365303	9.07177	-5.43522	2.6926e-07	2.64599e-05	6.58655
LOC101928058	-0.985441	3.51414	-5.43352	2.71352e-07	2.65648e-05	6.57925
STIP1	0.366687	11.6468	5.42772	2.78597e-07	2.70766e-05	6.55439
GNAI3	0.285981	12.062	5.42767	2.78667e-07	2.70766e-05	6.55415
C2orf72	-1.18628	8.53674	-5.42321	2.84367e-07	2.73965e-05	6.53504
ERBB4	-1.13492	6.3834	-5.42271	2.8501e-07	2.73965e-05	6.53291
ZNF782	-0.32938	9.38531	-5.42262	2.85127e-07	2.73965e-05	6.53252
NRIP3	0.402043	8.91208	5.41962	2.89048e-07	2.76708e-05	6.51964
CSNK1E	0.339384	10.7385	5.41652	2.93141e-07	2.79594e-05	6.50637
BCL11B	-0.595974	8.95436	-5.41342	2.97292e-07	2.82514e-05	6.4931
ACSL6	-0.401482	7.9598	-5.41131	3.0016e-07	2.84198e-05	6.48405
TNFRSF1A	0.329477	11.5115	5.40758	3.05281e-07	2.87996e-05	6.46808
EPB41	-0.368405	11.176	-5.40568	3.07924e-07	2.89437e-05	6.45995
SLBP	0.310287	10.222	5.40464	3.09376e-07	2.89752e-05	6.45551
SNAI2	0.675511	10.0132	5.4007	3.14954e-07	2.93259e-05	6.43865
IPO5P1	-0.479697	8.82654	-5.39997	3.1599e-07	2.93259e-05	6.43556
RAP2C-AS1	-0.340734	7.00181	-5.39961	3.16511e-07	2.93259e-05	6.434
SPOCK1	0.690091	10.4795	5.39844	3.18193e-07	2.93768e-05	6.429
TMEM229A	-1.25467	1.91731	-5.39483	3.2343e-07	2.97544e-05	6.4136
FOXN3-AS2	-0.510522	5.78029	-5.39058	3.29725e-07	3.01843e-05	6.39542
RGS7BP	-0.990032	7.03937	-5.39011	3.30429e-07	3.01843e-05	6.3934
LOC644090	-0.668644	4.86578	-5.38756	3.34257e-07	3.04232e-05	6.38254
ITGB3	0.849134	9.62688	5.38596	3.36694e-07	3.04232e-05	6.37569
PPFIBP2	-0.46041	10.3274	-5.38564	3.37181e-07	3.04232e-05	6.37432
S100A9	1.25874	10.4012	5.38497	3.38203e-07	3.04232e-05	6.37147
AHNAK2	0.800168	14.0873	5.38451	3.38908e-07	3.04232e-05	6.3695
TRIM59	0.604738	9.54354	5.38177	3.43128e-07	3.06958e-05	6.35783
TNRC6C	-0.451859	10.0654	-5.37949	3.46688e-07	3.08353e-05	6.3481
LOC101928489	0.673934	4.8079	5.37925	3.47065e-07	3.08353e-05	6.34707
TENT5C	-0.769272	11.1477	-5.37847	3.48291e-07	3.08386e-05	6.34375
PAQR8	-0.756579	10.364	-5.37702	3.50576e-07	3.08451e-05	6.33758
ELOC	0.299045	9.79457	5.37692	3.50742e-07	3.08451e-05	6.33713
C10orf143	-0.439309	5.77788	-5.37436	3.54827e-07	3.09966e-05	6.32621
COL11A1	1.23581	13.413	5.37374	3.55825e-07	3.09966e-05	6.32356
YWHAQ	0.261487	12.8566	5.3736	3.5605e-07	3.09966e-05	6.32296
PKDCC	-0.691279	10.5356	-5.36791	3.65308e-07	3.16963e-05	6.29875
MIR210HG	0.704708	8.02404	5.36576	3.68878e-07	3.18993e-05	6.28958
PPP1R14B	0.36513	10.8861	5.36438	3.71192e-07	3.19928e-05	6.28368
P4HA2	0.495786	11.3018	5.36213	3.74969e-07	3.21717e-05	6.27414
LOC101927787	1.02171	1.27363	5.36167	3.75748e-07	3.21717e-05	6.27218
RPSAP52	0.978034	4.45172	5.35799	3.82041e-07	3.26029e-05	6.25651
MYL6B	0.352482	8.72266	5.35501	3.87219e-07	3.29364e-05	6.24382
COLCA2	-0.802233	7.13137	-5.3521	3.9233e-07	3.32621e-05	6.23145
LOX	0.664457	11.3169	5.34659	4.02201e-07	3.3988e-05	6.20802
RNF181	0.239302	10.1547	5.34342	4.07988e-07	3.43651e-05	6.19455
PFDN4	0.323286	9.13963	5.34021	4.13919e-07	3.47518e-05	6.18094
PARM1	-0.617214	10.6723	-5.33646	4.20968e-07	3.51497e-05	6.16502
PGBD2	-0.347619	8.36036	-5.33573	4.2235e-07	3.51497e-05	6.16193
ADH1B	-1.76203	10.5119	-5.33554	4.22723e-07	3.51497e-05	6.16109
MVB12B	-0.376729	8.6854	-5.33244	4.28646e-07	3.54235e-05	6.14797
HK2	0.680735	11.6305	5.33218	4.29159e-07	3.54235e-05	6.14685
EIF4A1	0.30113	13.7251	5.33169	4.30112e-07	3.54235e-05	6.14475
MAN2A2	-0.310834	10.6603	-5.33055	4.32316e-07	3.54923e-05	6.13994
NOSTRIN	-0.693567	9.34374	-5.3279	4.37506e-07	3.58051e-05	6.12869
PFDN1	0.190043	10.3308	5.32661	4.40036e-07	3.58989e-05	6.12325
LINC02312	-1.08578	4.54308	-5.31905	4.55254e-07	3.7024e-05	6.0912
KRT13	2.52348	5.44574	5.31659	4.60311e-07	3.72046e-05	6.08078
SLURP2	2.40067	3.6279	5.31657	4.60343e-07	3.72046e-05	6.08072
BUD31	0.287005	10.1488	5.31468	4.64277e-07	3.7406e-05	6.07269
MAGOH2P	-0.606383	4.3779	-5.31183	4.70263e-07	3.76972e-05	6.06062
WDFY1	0.287505	12.2261	5.31157	4.70797e-07	3.76972e-05	6.05955
WDYHV1	0.275428	8.54484	5.30984	4.74469e-07	3.78743e-05	6.05222
FAF2	0.240633	11.363	5.30616	4.82386e-07	3.83065e-05	6.03662
PPFIBP1	0.442771	12.2688	5.30595	4.82837e-07	3.83065e-05	6.03574
HLA-V	1.03243	4.94465	5.30377	4.87575e-07	3.85645e-05	6.02654
PTTG1IP	0.367186	13.6345	5.30013	4.95606e-07	3.90805e-05	6.01114
TMEM40	1.5425	4.3081	5.29853	4.99172e-07	3.92425e-05	6.00438
FTH1	0.431147	14.8713	5.29696	5.02687e-07	3.93994e-05	5.99777
TRMT10B	-0.264314	8.66519	-5.29557	5.05829e-07	3.95263e-05	5.99189
UCN2	1.17885	4.3049	5.29404	5.09309e-07	3.96787e-05	5.98543
KRT16P3	1.49648	3.38605	5.29309	5.1149e-07	3.97293e-05	5.98141
LOC101928034	1.10934	3.05517	5.29238	5.13113e-07	3.97364e-05	5.97842
PPP1R3B	0.384388	11.6406	5.27666	5.50508e-07	4.25055e-05	5.91212
PTCH1	-0.772511	9.60443	-5.27192	5.62308e-07	4.3127e-05	5.89214
GPR176	0.489106	9.52771	5.27118	5.64183e-07	4.3127e-05	5.889
PLPP4	0.916502	8.16791	5.27092	5.64828e-07	4.3127e-05	5.88792
CBX7	-0.442933	9.59457	-5.27077	5.65208e-07	4.3127e-05	5.88729
ASRGL1	-0.82021	8.0996	-5.26846	5.71084e-07	4.34371e-05	5.87754
DENND1C	-0.433386	8.28317	-5.26785	5.72621e-07	4.34371e-05	5.87501
B3GNT5	0.463068	10.9609	5.267	5.74808e-07	4.34759e-05	5.87142
NAA50	0.321097	12.3742	5.26551	5.78638e-07	4.36384e-05	5.86516
TOM1	0.323562	10.4865	5.26358	5.8365e-07	4.38888e-05	5.85703
LRRC42	0.332876	9.5984	5.26152	5.89052e-07	4.41669e-05	5.84835
RPARP-AS1	-0.408961	7.58883	-5.25694	6.01215e-07	4.4949e-05	5.8291
XPA	-0.258402	9.08947	-5.25147	6.1606e-07	4.59265e-05	5.80611
PTK7	0.607934	11.9793	5.24703	6.2837e-07	4.67101e-05	5.78747
CCNB2	0.653382	8.29287	5.24627	6.30527e-07	4.67365e-05	5.78424
LINC00987	-0.674804	6.79088	-5.24303	6.39699e-07	4.72812e-05	5.77064
MAP4K4	0.332876	12.9826	5.23699	6.57121e-07	4.83136e-05	5.74533
MSANTD3	0.342561	9.32686	5.2369	6.57392e-07	4.83136e-05	5.74494
RAB39B	-0.813953	6.16911	-5.23582	6.60567e-07	4.84098e-05	5.7404
LINC00543	-1.09929	4.68689	-5.23074	6.75662e-07	4.93766e-05	5.71912
LOXL3	0.394358	8.85335	5.22778	6.84606e-07	4.96883e-05	5.70673
GIMAP7	-0.65815	8.56421	-5.22756	6.85299e-07	4.96883e-05	5.70577
ZXDA	-0.305926	9.03492	-5.22743	6.85672e-07	4.96883e-05	5.70526
ADAMTS12	0.619501	12.176	5.2201	7.08389e-07	5.11551e-05	5.67456
TREM1	0.987721	9.00306	5.21964	7.09857e-07	5.11551e-05	5.67261
GARS	0.292517	11.5433	5.21841	7.13746e-07	5.12212e-05	5.66746
P3H1	0.393185	10.574	5.2181	7.14724e-07	5.12212e-05	5.66618
COL12A1	0.912855	15.4527	5.21565	7.22542e-07	5.16388e-05	5.65593
PRNP	0.293389	11.9438	5.21458	7.25993e-07	5.17429e-05	5.65144
EPC1	-0.24563	10.6405	-5.21384	7.28382e-07	5.1771e-05	5.64835
FRMD3	-0.474132	8.38069	-5.2116	7.35664e-07	5.21457e-05	5.63898
CNKSR2	-1.07027	7.67437	-5.20993	7.41143e-07	5.22818e-05	5.63199
ERGIC2	0.328503	10.7014	5.20978	7.41614e-07	5.22818e-05	5.63139
DSG3	1.22064	9.62909	5.20743	7.49404e-07	5.26877e-05	5.62155
PDE3B	-0.480489	10.154	-5.20662	7.52102e-07	5.27345e-05	5.61817
DUSP7	0.470767	8.73862	5.20568	7.5524e-07	5.28118e-05	5.61425
SARNP	0.240477	10.2362	5.20418	7.6029e-07	5.3022e-05	5.60797
FRAT1	-0.512822	7.23754	-5.20244	7.66162e-07	5.30384e-05	5.60072
COPS8	0.248817	10.8004	5.20225	7.66831e-07	5.30384e-05	5.5999
PIMREG	0.6307	6.26856	5.20213	7.6724e-07	5.30384e-05	5.5994
PTTG1	0.700285	8.24469	5.2017	7.68703e-07	5.30384e-05	5.59761
CACNB2	-0.449239	8.29565	-5.19567	7.89533e-07	5.42665e-05	5.57243
ADAMTSL3	-0.830982	9.50751	-5.19524	7.91033e-07	5.42665e-05	5.57064
CHEK1	0.517925	8.73619	5.19474	7.92777e-07	5.42665e-05	5.56857
DBN1	0.431394	11.1226	5.19315	7.9839e-07	5.44995e-05	5.56192
CHST15	0.476409	11.3855	5.19259	8.00382e-07	5.44995e-05	5.55958
CDC20	0.78825	8.31559	5.19126	8.05111e-07	5.4678e-05	5.55403
CRABP2	1.14408	9.1872	5.18708	8.20141e-07	5.55533e-05	5.53661
CADM3-AS1	-1.50967	4.79099	-5.18254	8.36788e-07	5.65333e-05	5.51769
A4GNT	-1.70647	6.29835	-5.18069	8.43681e-07	5.68509e-05	5.50997
ARHGAP15	-0.607227	9.37787	-5.17556	8.63044e-07	5.80051e-05	5.48861
CYP4V2	-0.309505	11.356	-5.17367	8.70284e-07	5.83405e-05	5.48074
ADCY4	-0.485518	7.89926	-5.17159	8.78296e-07	5.86291e-05	5.47211
FBLN5	-0.69006	10.4232	-5.17138	8.79109e-07	5.86291e-05	5.47124
ERRFI1	0.787251	13.2322	5.17006	8.84283e-07	5.8823e-05	5.46572
TSHZ1	-0.311946	9.60398	-5.16633	8.98973e-07	5.95573e-05	5.45021
NDRG1	0.675144	12.8194	5.16609	8.99914e-07	5.95573e-05	5.44922
SLC5A3	0.629554	12.4286	5.16283	9.12959e-07	6.02669e-05	5.43567
SLAMF6	-0.819165	8.44939	-5.15846	9.30756e-07	6.12858e-05	5.4175
PTGES	0.827332	8.70396	5.15047	9.64125e-07	6.31977e-05	5.38435
UBE2E3	0.334801	10.2798	5.15035	9.64664e-07	6.31977e-05	5.38382
RETREG1	-0.874379	9.76372	-5.146	9.83321e-07	6.42577e-05	5.36579
UCP3	-0.503053	5.21121	-5.13923	1.01307e-06	6.60353e-05	5.33774
LHX4-AS1	-0.337222	6.86985	-5.13723	1.02204e-06	6.64347e-05	5.32944
TFG	0.269092	11.3761	5.13673	1.02432e-06	6.64347e-05	5.32735
ZNF37BP	-0.319703	10.6365	-5.13483	1.0329e-06	6.68241e-05	5.3195
TUBA1B	0.341566	14.3308	5.13341	1.0394e-06	6.70777e-05	5.31359
GABRG1	-1.04792	1.60295	-5.13259	1.04316e-06	6.71531e-05	5.31019
MAP2K1	0.265352	10.7868	5.132	1.04585e-06	6.71596e-05	5.30777
MST1L	-0.928985	8.19634	-5.12944	1.0577e-06	6.76279e-05	5.29717
SLC35D2	-0.28384	10.3191	-5.1293	1.05836e-06	6.76279e-05	5.29658
TSKU	0.332514	10.5872	5.12873	1.06101e-06	6.76311e-05	5.29422
DRAP1	0.272345	10.0741	5.1243	1.08189e-06	6.87929e-05	5.27589
FAM189A2	-0.839308	5.9684	-5.12292	1.08847e-06	6.90421e-05	5.27018
ZNF169	-0.365093	7.35265	-5.12225	1.09168e-06	6.90768e-05	5.26741
ROR1	-0.448679	9.67569	-5.12085	1.09839e-06	6.92974e-05	5.26165
MTERF2	-0.343229	8.31634	-5.12041	1.10051e-06	6.92974e-05	5.25983
CLEC9A	-0.939871	4.26803	-5.1191	1.10685e-06	6.95282e-05	5.25442
NAGS	0.717591	7.13516	5.11811	1.1117e-06	6.9664e-05	5.25031
ZNF763	-0.422107	7.78794	-5.11381	1.13288e-06	7.08198e-05	5.23256
CHRM3-AS2	-0.961977	3.87776	-5.11041	1.14995e-06	7.17142e-05	5.21849
PRKCE	-0.31724	9.3717	-5.10893	1.15744e-06	7.19182e-05	5.21237
TTN	-0.567909	13.4248	-5.10867	1.15876e-06	7.19182e-05	5.2113
PAXIP1-AS2	-0.316525	7.70667	-5.10777	1.16331e-06	7.20282e-05	5.20761
KANK1	-0.402903	10.9262	-5.10454	1.17995e-06	7.28705e-05	5.19425
CMTM3	0.445296	10.5839	5.10404	1.18253e-06	7.28705e-05	5.1922
LOC101926915	-0.419194	7.31847	-5.09828	1.21278e-06	7.43927e-05	5.16844
TTK	0.718971	8.1033	5.09824	1.21297e-06	7.43927e-05	5.16829
MLLT11	0.596879	7.63296	5.09762	1.21626e-06	7.44186e-05	5.16574
ZSWIM5	-0.629939	7.91512	-5.09692	1.22002e-06	7.44726e-05	5.16284
LGALS2	-1.46048	6.9192	-5.09484	1.23119e-06	7.48521e-05	5.15427
MISP3	-0.646127	5.80059	-5.09469	1.232e-06	7.48521e-05	5.15364
KRT5	2.44419	7.49524	5.09247	1.24403e-06	7.52333e-05	5.1445
LOC101928404	-0.670346	3.10296	-5.09246	1.24408e-06	7.52333e-05	5.14447
PVRIG	-0.585005	7.17886	-5.09124	1.25072e-06	7.53566e-05	5.13946
ASB14	-0.35042	7.023	-5.09102	1.25193e-06	7.53566e-05	5.13855
GJA1	0.607243	12.0579	5.08943	1.26068e-06	7.57078e-05	5.132
C10orf99	1.58046	1.20696	5.08662	1.27629e-06	7.64682e-05	5.12042
C1QTNF6	0.534812	8.99973	5.08158	1.30478e-06	7.7995e-05	5.09966
CXCR6	-0.553325	8.6239	-5.08081	1.30917e-06	7.80776e-05	5.0965
F5	-1.06483	10.5669	-5.0797	1.31551e-06	7.82759e-05	5.09195
MYORG	-0.414278	10.35	-5.07888	1.32026e-06	7.83788e-05	5.08856
SRRD	0.283792	8.34808	5.07738	1.32896e-06	7.86329e-05	5.08239
DLGAP5	0.723576	8.73048	5.07709	1.3306e-06	7.86329e-05	5.08122
IVL	1.99511	2.47482	5.07421	1.34747e-06	7.94486e-05	5.06938
ZNF689	-0.254614	8.55588	-5.07342	1.35214e-06	7.95125e-05	5.06612
LOC101928841	0.679538	7.74524	5.07272	1.35629e-06	7.95125e-05	5.06324
OTUD7A	-0.5616	6.54702	-5.07247	1.35775e-06	7.95125e-05	5.06223
LOC102724064	-0.848664	4.5933	-5.07138	1.36423e-06	7.97124e-05	5.05775
CPOX	0.242422	9.33158	5.06704	1.39033e-06	8.10549e-05	5.03993
RAC3	0.608226	6.1899	5.06295	1.4154e-06	8.21701e-05	5.02312
HILPDA	0.700893	9.36697	5.06289	1.4158e-06	8.21701e-05	5.02286
LINC00346	0.546109	8.59521	5.06191	1.42181e-06	8.23348e-05	5.01887
LOC100240735	-0.601398	4.88253	-5.05843	1.44362e-06	8.34115e-05	5.00456
LOC283194	-0.88866	3.08054	-5.05719	1.45145e-06	8.36776e-05	4.99947
SETDB2	-0.283877	9.26552	-5.05654	1.45556e-06	8.37283e-05	4.99682
EPM2A	-0.325538	7.85553	-5.05307	1.47775e-06	8.48172e-05	4.98258
PTPN18	-0.308636	10.4279	-5.05152	1.48778e-06	8.51573e-05	4.97623
LY9	-0.919183	6.88045	-5.05114	1.49024e-06	8.51573e-05	4.97467
KCTD11	0.409375	9.42631	5.05032	1.49555e-06	8.51991e-05	4.97133
C3orf67	0.788317	7.0174	5.05001	1.49754e-06	8.51991e-05	4.97008
RFC2	0.278559	9.52077	5.04931	1.50215e-06	8.52739e-05	4.96719
PTPN14	0.395804	12.2184	5.04808	1.51025e-06	8.55466e-05	4.96213
ZBTB40	-0.220353	11.0028	-5.04566	1.5262e-06	8.61507e-05	4.95225
DKFZP586I1420	-0.230711	9.73105	-5.04546	1.52755e-06	8.61507e-05	4.95142
PLP2	0.414866	10.887	5.04476	1.53222e-06	8.62263e-05	4.94856
LIMS1	0.307045	12.1137	5.04091	1.55808e-06	8.74921e-05	4.93282
PPP4R1	0.37542	12.1752	5.03813	1.57711e-06	8.81335e-05	4.9214
AK4	0.656418	11.0657	5.03784	1.57905e-06	8.81335e-05	4.92025
LINC01089	-0.437109	8.06764	-5.03775	1.5797e-06	8.81335e-05	4.91986
OTC	-1.81109	3.44612	-5.03589	1.5925e-06	8.86571e-05	4.91228
SCYL3	-0.289889	9.90101	-5.03003	1.63361e-06	9.0751e-05	4.88832
LOC643733	-0.486124	5.81818	-5.02826	1.64628e-06	9.12595e-05	4.88105
TPM4	0.383383	14.4782	5.02769	1.65035e-06	9.129e-05	4.87873
NCOA1	-0.230233	11.725	-5.02576	1.66425e-06	9.17171e-05	4.87085
ANGPTL4	1.303	9.60113	5.02527	1.66775e-06	9.17171e-05	4.86887
WDHD1	0.468929	9.13548	5.02515	1.66868e-06	9.17171e-05	4.86835
FAM107A	-0.879491	7.13757	-5.02435	1.67443e-06	9.18389e-05	4.86511
ZFYVE28	-0.389577	8.25626	-5.02151	1.69524e-06	9.27842e-05	4.8535
LY6D	2.73133	6.21595	5.02077	1.70071e-06	9.28877e-05	4.85047
PARD3B	-0.400998	11.0255	-5.01929	1.71167e-06	9.32895e-05	4.84444
BIRC5	0.712654	8.32424	5.01832	1.71889e-06	9.34868e-05	4.84048
NLRC3	-0.526762	8.98392	-5.01741	1.72571e-06	9.36615e-05	4.83676
PCGF1	0.219872	8.21534	5.01441	1.74827e-06	9.46877e-05	4.82455
RIC3	-1.01382	7.8292	-5.01382	1.7528e-06	9.47351e-05	4.82212
RACGAP1	0.491926	9.84926	5.01273	1.76106e-06	9.49839e-05	4.8177
AK9	-0.397269	8.40063	-5.01059	1.77751e-06	9.55088e-05	4.80897
ELMO1	-0.46825	10.1158	-5.01009	1.78142e-06	9.55088e-05	4.8069
NAP1L2	-0.82441	6.54696	-5.01003	1.78184e-06	9.55088e-05	4.80668
CDK7	0.331413	9.61906	5.00153	1.8487e-06	9.88882e-05	4.77206
LOC102724562	-0.927247	7.69454	-4.99938	1.866e-06	9.94269e-05	4.76331
BTNL9	-0.865637	7.39019	-4.99933	1.86643e-06	9.94269e-05	4.76309
CORO1C	0.30451	12.2769	4.99757	1.88072e-06	9.99672e-05	4.75592
GMPS	0.28126	10.9355	4.99696	1.88568e-06	9.99672e-05	4.75344
VMAC	-0.357073	7.54975	-4.99639	1.8903e-06	9.99672e-05	4.75115
ZAP70	-0.855822	7.68841	-4.99619	1.89199e-06	9.99672e-05	4.75031
ZNF641	-0.237851	10.2282	-4.99239	1.92334e-06	0.00010085	4.73487
AKAP7	-0.794707	8.7137	-4.99234	1.92377e-06	0.00010085	4.73465
KRTAP5-AS1	-0.958711	5.63922	-4.99224	1.92461e-06	0.00010085	4.73424
VDAC2	0.307518	11.91	4.99203	1.92639e-06	0.00010085	4.73337
LOC401261	-0.440187	7.8661	-4.99182	1.92813e-06	0.00010085	4.73253
EIF2S2	0.251027	11.953	4.98846	1.95632e-06	0.000102118	4.71889
LOC105370526	0.626946	6.1862	4.98774	1.96241e-06	0.000102231	4.71597
C1QTNF9	-0.838737	2.37242	-4.98693	1.96931e-06	0.000102384	4.71267
KCNA3	-0.783103	8.80812	-4.98344	1.99929e-06	0.000103735	4.69847
NT5E	0.795883	11.3112	4.98259	2.00665e-06	0.000103909	4.69502
TANC2	0.441483	11.8135	4.97861	2.0414e-06	0.000105011	4.67889
TLDC1	0.335495	10.3123	4.9783	2.04416e-06	0.000105011	4.67762
MIR194-2HG	-1.21291	7.65506	-4.97788	2.0479e-06	0.000105011	4.67591
GNG7	-0.610245	6.90161	-4.97715	2.05434e-06	0.000105011	4.67296
TRIO	0.303112	13.3188	4.97707	2.0551e-06	0.000105011	4.67261
ZFP3	-0.395511	8.72858	-4.97689	2.05671e-06	0.000105011	4.67187
IPCEF1	-0.653058	8.56283	-4.97667	2.05866e-06	0.000105011	4.67098
SBSN	1.2843	1.79517	4.97648	2.06032e-06	0.000105011	4.67023
LINC01614	0.990987	9.77179	4.97569	2.06736e-06	0.000105032	4.66702
ARL4C	0.522999	11.9053	4.97553	2.06881e-06	0.000105032	4.66636
DEPDC1	0.670976	8.35791	4.97462	2.07697e-06	0.00010524	4.66266
CA12	1.08742	10.0796	4.97323	2.08946e-06	0.000105501	4.65703
SPRR2D	1.51693	1.64511	4.97273	2.09399e-06	0.000105501	4.655
AREG	0.918421	9.4815	4.97243	2.09667e-06	0.000105501	4.65379
MIR600HG	-0.433067	8.42142	-4.97224	2.09838e-06	0.000105501	4.65303
LRP12	0.420435	9.5556	4.9704	2.11511e-06	0.000105982	4.64557
CAND1.11	1.00258	2.36533	4.97029	2.11613e-06	0.000105982	4.64512
PAEP	2.31568	4.05925	4.96735	2.14314e-06	0.000107128	4.6332
GGH	0.586824	8.42954	4.96678	2.14843e-06	0.000107186	4.63088
LAMC2	0.850748	14.7339	4.96389	2.17538e-06	0.000108322	4.61918
PERP	0.561484	12.8781	4.96191	2.19401e-06	0.000109041	4.61116
RFXAP	-0.303583	7.17255	-4.96105	2.2022e-06	0.000109238	4.60767
ID1	0.636056	10.9454	4.96055	2.20695e-06	0.000109265	4.60564
PMAIP1	0.780326	8.47312	4.95798	2.23152e-06	0.000109791	4.59524
PCDH7	0.630202	11.8946	4.95781	2.23315e-06	0.000109791	4.59455
UPP1	0.514206	9.24955	4.9577	2.2342e-06	0.000109791	4.59411
RAB37	-0.666306	7.14497	-4.95767	2.23449e-06	0.000109791	4.59399
SERPINB13	1.54827	1.27252	4.95543	2.25616e-06	0.000110544	4.58493
PFKFB4	0.598574	8.49882	4.9552	2.25835e-06	0.000110544	4.58401
NANOGP8	-0.404672	5.94333	-4.95454	2.26485e-06	0.000110654	4.58131
PPP1R10	-0.305262	10.9828	-4.95402	2.26994e-06	0.000110694	4.57921
RANBP1	0.339086	10.2654	4.95338	2.2762e-06	0.000110791	4.57662
ENAM	-1.15263	6.19083	-4.95172	2.29248e-06	0.000111329	4.56992
ZNF831	-0.957632	7.73859	-4.95138	2.29583e-06	0.000111329	4.56855
CYFIP2	-0.534485	9.97434	-4.95054	2.30413e-06	0.000111414	4.56517
COBLL1	-0.368334	11.308	-4.95034	2.30619e-06	0.000111414	4.56433
LINC00324	-0.426766	6.36799	-4.94989	2.31058e-06	0.000111419	4.56254
ZFAS1	0.352555	10.8368	4.94865	2.323e-06	0.00011181	4.5575
PDK1	0.475311	10.2919	4.94817	2.32783e-06	0.000111835	4.55555
SLC3A2	0.299322	11.525	4.94751	2.33447e-06	0.000111947	4.55288
CD5	-0.654235	7.60033	-4.94676	2.34201e-06	0.000112101	4.54985
TPX2	0.724452	9.6942	4.93909	2.42057e-06	0.000115648	4.51887
KLKB1	-0.9189	6.08237	-4.93863	2.42532e-06	0.000115662	4.51703
SIDT1	-0.62566	8.60971	-4.93593	2.45364e-06	0.000116798	4.50612
TNFAIP6	0.760818	8.93198	4.93531	2.46018e-06	0.000116895	4.50362
FAM110D	-0.77454	5.50249	-4.93448	2.46895e-06	0.000117097	4.50028
NFASC	-0.716399	9.21629	-4.93285	2.48627e-06	0.000117703	4.49372
TMC3	-0.595923	4.65992	-4.93192	2.49629e-06	0.000117962	4.48994
PCAT6	0.607907	3.7959	4.93136	2.50228e-06	0.00011803	4.48769
RGS13	-0.772241	5.47096	-4.93013	2.51558e-06	0.000118298	4.48271
PLA2G10	-1.29332	7.15205	-4.92999	2.51707e-06	0.000118298	4.48216
ITGB4	0.670887	12.7896	4.92856	2.53255e-06	0.00011881	4.4764
REEP3	0.38582	12.0835	4.92526	2.56873e-06	0.00012029	4.46308
EXOC6	-0.288156	10.1378	-4.91763	2.65416e-06	0.000124066	4.43236
NAV2-AS5	-0.836033	5.03242	-4.91707	2.6605e-06	0.000124139	4.43012
PA2G4P4	-0.537096	7.59759	-4.91272	2.71066e-06	0.000126252	4.41259
TUBB6	0.442779	11.3999	4.91029	2.73899e-06	0.000127343	4.40283
PRC1	0.576072	10.0364	4.90719	2.77558e-06	0.000128814	4.39037
GHRL	-0.961596	5.97814	-4.90605	2.78919e-06	0.000129007	4.38578
H2AFZ	0.367722	11.454	4.90601	2.7897e-06	0.000129007	4.38561
MUSK	-1.08248	4.8716	-4.9005	2.85621e-06	0.000131848	4.36349
MYO16-AS1	1.02633	1.10651	4.89959	2.86737e-06	0.000132128	4.35983
UBA6	0.364428	12.1118	4.89787	2.88861e-06	0.000132871	4.3529
FAM177B	-1.4638	6.78457	-4.89738	2.89462e-06	0.000132912	4.35095
ACKR1	-1.47927	7.85988	-4.89318	2.94714e-06	0.000134902	4.33407
GRAP2	-0.611731	7.68574	-4.89244	2.95644e-06	0.000134902	4.33112
SLC11A1	0.7826	9.77772	4.89209	2.96085e-06	0.000134902	4.32972
ITGA2	0.623314	13.5375	4.89204	2.96143e-06	0.000134902	4.32953
COL5A3	0.624399	9.6403	4.89184	2.96396e-06	0.000134902	4.32873
TPTE2P5	-0.475036	7.38986	-4.88818	3.01074e-06	0.000136791	4.31404
TESPA1	-0.637955	7.16091	-4.88765	3.0176e-06	0.000136863	4.3119
CD6	-0.738534	7.58222	-4.88388	3.06659e-06	0.000138556	4.29678
LINC02586	-0.717062	3.04409	-4.8836	3.07017e-06	0.000138556	4.29569
SNAI3	-0.521054	6.14323	-4.88354	3.07094e-06	0.000138556	4.29545
LINC01116	0.773559	5.89297	4.88301	3.07798e-06	0.000138632	4.29331
GVINP1	-0.74471	10.2337	-4.88172	3.095e-06	0.000138905	4.28813
WDR45B	0.312094	11.6532	4.88155	3.09726e-06	0.000138905	4.28744
HSF2BP	0.58533	5.71258	4.88133	3.1001e-06	0.000138905	4.28658
ART4	-0.817552	8.61941	-4.87893	3.13202e-06	0.000140093	4.27697
LOC101929633	-1.03742	3.32439	-4.87612	3.16978e-06	0.000141497	4.26573
NEDD8	0.219344	11.1933	4.87555	3.17756e-06	0.000141497	4.26343
PYHIN1	-0.8302	7.00224	-4.87538	3.17977e-06	0.000141497	4.26277
SEMA3F	0.500805	8.77552	4.87424	3.19535e-06	0.000141947	4.25819
MORF4L2-AS1	-0.458098	4.88417	-4.87031	3.24937e-06	0.000144079	4.24246
SETBP1	-0.483908	10.235	-4.86963	3.25879e-06	0.000144079	4.23974
TSPO	0.478653	11.374	4.86954	3.26e-06	0.000144079	4.23939
DNASE1L3	-1.32584	4.85695	-4.86334	3.34723e-06	0.000147442	4.21462
SLCO2A1	-0.725948	9.52973	-4.86333	3.34747e-06	0.000147442	4.21455
LINC01336	-0.65342	3.50902	-4.86231	3.36204e-06	0.000147833	4.21047
HHEX	-0.600974	8.3864	-4.8617	3.37067e-06	0.000147961	4.20807
VEGFC	0.507826	8.02619	4.86064	3.38597e-06	0.000148382	4.20382
PDE1C	-0.558882	7.77106	-4.85961	3.40087e-06	0.000148784	4.1997
LONRF2	-0.714313	9.94203	-4.85901	3.40958e-06	0.000148914	4.1973
MXI1	0.312088	10.2325	4.85692	3.44001e-06	0.00014999	4.18897
PLIN3	0.400207	11.1038	4.85459	3.4743e-06	0.000151054	4.17966
TACC2	-0.52258	10.0592	-4.85447	3.47605e-06	0.000151054	4.17919
DCBLD2	0.844589	12.4666	4.85118	3.52509e-06	0.000152929	4.16604
NAA11	-0.712766	0.746788	-4.84851	3.56522e-06	0.000154142	4.15543
PGM5P4	-0.886402	3.32285	-4.84834	3.56786e-06	0.000154142	4.15473
CD3E	-0.729223	7.63891	-4.84814	3.57088e-06	0.000154142	4.15394
MLF1	0.523113	8.6437	4.84729	3.58384e-06	0.000154444	4.15054
PORCN	0.509301	7.94395	4.84541	3.61258e-06	0.000155425	4.14305
TMEM132C	-1.35412	5.40794	-4.84422	3.63093e-06	0.000155907	4.13829
ATP6V1E1	0.243297	11.5416	4.8439	3.6358e-06	0.000155907	4.13704
CMSS1	0.290349	8.69663	4.84249	3.65772e-06	0.000156438	4.1314
PICART1	0.80758	4.2053	4.84232	3.66025e-06	0.000156438	4.13075
NAV2-AS4	-0.886562	3.20031	-4.84026	3.69255e-06	0.000157559	4.12251
GSTO1	0.263656	11.1863	4.83889	3.71398e-06	0.000158213	4.11708
ABCA3	-0.600945	8.47192	-4.83813	3.72606e-06	0.000158467	4.11404
PLCB4	-0.680799	9.67311	-4.83341	3.80146e-06	0.000161409	4.09525
DIAPH3	0.583756	8.32958	4.83144	3.83333e-06	0.000162497	4.08741
LINC00862	0.859736	2.25042	4.83026	3.85262e-06	0.000162833	4.08271
SLC6A19	-1.85886	4.7513	-4.83018	3.85382e-06	0.000162833	4.08242
SRD5A1	0.42763	9.12024	4.8296	3.86341e-06	0.000162973	4.08009
NMB	0.560415	7.44786	4.82753	3.89748e-06	0.000164143	4.07185
CDA	1.07519	7.33526	4.82595	3.92363e-06	0.000164977	4.06558
MATN2	-0.6766	10.4534	-4.82522	3.93571e-06	0.000165217	4.0627
NPNT	-0.785267	11.339	-4.8248	3.94283e-06	0.000165249	4.061
EXOC3L4	-0.69218	6.74277	-4.82383	3.95908e-06	0.000165469	4.05714
RHOV	1.07794	7.6881	4.82372	3.96085e-06	0.000165469	4.05673
P2RY8	-0.718809	7.97722	-4.82327	3.96848e-06	0.000165521	4.05492
CCT5	0.342141	12.562	4.82149	3.9985e-06	0.000166506	4.04785
S100A4	0.983271	11.4282	4.81776	4.0622e-06	0.000168887	4.03303
SPIN4	0.369638	8.56395	4.8173	4.07009e-06	0.000168945	4.03121
SELP	-0.952559	8.17761	-4.81656	4.08279e-06	0.000169201	4.02829
PPIA	0.277958	14.421	4.81581	4.09575e-06	0.000169467	4.02532
CAV2	0.497059	11.4064	4.81049	4.18906e-06	0.000173052	4.0042
TTC13	-0.278047	10.0224	-4.80937	4.20898e-06	0.000173599	3.99975
FZD6	0.369807	10.9859	4.8054	4.28012e-06	0.000176253	3.98404
MGAM2	-1.54357	9.68909	-4.80444	4.2977e-06	0.000176696	3.98019
TMEM88	-0.684216	5.07654	-4.80381	4.30906e-06	0.000176883	3.97772
LOC100129940	0.815339	9.34122	4.8006	4.368e-06	0.000179019	3.96498
ATP6V0A2	-0.189415	10.6987	-4.7995	4.38832e-06	0.000179408	3.96063
PSMD2	0.318755	12.3542	4.79933	4.39132e-06	0.000179408	3.95999
TRIB3	0.698736	8.69692	4.79824	4.41159e-06	0.000179953	3.95567
KRT37	0.651039	0.640345	4.79645	4.4452e-06	0.000181039	3.94856
EME1	0.563827	6.32068	4.79308	4.50878e-06	0.00018334	3.93524
PAICS	0.386437	11.1827	4.792	4.52938e-06	0.000183823	3.93097
CTHRC1	0.611484	12.1693	4.79172	4.53481e-06	0.000183823	3.92985
RIC8B	-0.230317	9.77975	-4.79093	4.54987e-06	0.000184146	3.92674
COL5A2	0.627795	15.3824	4.79048	4.55863e-06	0.000184213	3.92494
PSMC1	0.230819	11.6439	4.78742	4.61776e-06	0.000186312	3.91286
HRAT92	-0.629709	5.47359	-4.78478	4.6696e-06	0.000188111	3.90239
CD2	-0.685526	9.00715	-4.7844	4.67697e-06	0.000188116	3.90091
AKNA	-0.512037	10.4824	-4.78285	4.70768e-06	0.000189058	3.89478
NEK2	0.542075	8.46878	4.78197	4.7252e-06	0.000189468	3.8913
KLRG1	-0.688147	6.76929	-4.78076	4.74932e-06	0.000190141	3.88653
2023-03-02	-0.445529	8.94099	-4.77839	4.79696e-06	0.000191406	3.87717
ADAM10	0.337812	12.9954	4.77811	4.80273e-06	0.000191406	3.87604
CAST	0.333215	13.3786	4.77809	4.80304e-06	0.000191406	3.87598
KIAA1324	-0.926343	10.9045	-4.77592	4.8472e-06	0.00019287	3.86741
G0S2	1.03505	9.00805	4.77538	4.85819e-06	0.000193011	3.86528
USP20	-0.280759	9.46778	-4.77452	4.87573e-06	0.000193276	3.86191
SAMD5	-0.770106	9.33696	-4.77433	4.87976e-06	0.000193276	3.86113
CDK2	0.287165	9.75529	4.76831	5.00494e-06	0.000197932	3.8374
SEMA4B	0.658072	11.1115	4.76724	5.02751e-06	0.000198389	3.83318
LOC105376382	1.20903	3.85932	4.76691	5.03459e-06	0.000198389	3.83186
FGFR4	-0.923194	8.90512	-4.76668	5.03946e-06	0.000198389	3.83096
RTN4	0.2637	12.6005	4.76492	5.07676e-06	0.000199555	3.82405
AXL	0.416138	12.0097	4.76402	5.09612e-06	0.000200013	3.82048
EML5	-0.537408	7.81437	-4.76328	5.11187e-06	0.000200328	3.81759
ARHGEF40	-0.384093	11.309	-4.7605	5.17207e-06	0.000202382	3.80662
LINC01940	1.31605	2.60352	4.75887	5.20751e-06	0.000203462	3.80022
LINC00476	-0.401519	8.54224	-4.75611	5.26842e-06	0.000205532	3.78932
TMEM184B	0.326547	10.6101	4.75563	5.27904e-06	0.000205637	3.78744
LINC01561	0.896953	5.45986	4.75469	5.29989e-06	0.000206139	3.78374
FAM3C	0.495748	12.1511	4.7537	5.32197e-06	0.000206689	3.77985
ANGPT2	0.48031	9.70345	4.75145	5.37248e-06	0.000208153	3.771
LOC101928731	-0.320543	6.67918	-4.7513	5.37574e-06	0.000208153	3.77043
PIRT	-0.897725	3.22632	-4.75066	5.39017e-06	0.000208401	3.76792
HES2	0.741489	6.93657	4.74883	5.43171e-06	0.000209695	3.76072
ZNF474	0.676937	4.91027	4.74679	5.47862e-06	0.000211192	3.75267
FXR1	0.262657	11.9146	4.74517	5.51597e-06	0.000212316	3.7463
CTSL	0.477625	12.3101	4.74422	5.53782e-06	0.000212841	3.7426
RNPC3	-0.283013	9.66587	-4.74322	5.5612e-06	0.000213423	3.73865
SCN3A	-0.846463	7.3633	-4.73968	5.64439e-06	0.000216296	3.72474
2023-09-01	-0.773891	6.96664	-4.73915	5.65692e-06	0.000216456	3.72267
C16orf87	0.252565	8.65884	4.73845	5.67354e-06	0.000216773	3.71992
CCT2	0.292666	11.9837	4.73792	5.68609e-06	0.000216933	3.71785
CHRDL1	-1.19081	9.41303	-4.73552	5.74347e-06	0.0002188	3.70844
ADHFE1	-0.613449	6.85303	-4.7345	5.76812e-06	0.000219133	3.70443
CD96	-0.528537	9.46207	-4.73446	5.76911e-06	0.000219133	3.70427
KNSTRN	0.422112	8.49271	4.73306	5.80312e-06	0.000220103	3.69876
LTBR	0.380188	11.0716	4.7291	5.90002e-06	0.000223452	3.68325
OXNAD1	-0.305532	10.8593	-4.72692	5.95411e-06	0.000225171	3.67471
SPATA6	-0.350435	9.21352	-4.72575	5.98336e-06	0.000225948	3.67012
LOC101927827	-0.615546	6.05001	-4.72491	6.0045e-06	0.000226061	3.66681
SYN2	-1.08352	4.44085	-4.72485	6.00583e-06	0.000226061	3.66661
MTHFD1L	0.292912	10.4887	4.72405	6.02609e-06	0.000226061	3.66345
KAT2B	-0.318471	10.3846	-4.72397	6.02795e-06	0.000226061	3.66316
GKAP1	-0.452041	6.95397	-4.7239	6.02992e-06	0.000226061	3.66286
VSNL1	0.719504	7.25054	4.72245	6.06654e-06	0.000227106	3.65719
KCNMB4	0.502837	7.88357	4.72016	6.12483e-06	0.000228957	3.64823
SCAMP1-AS1	-0.321989	7.294	-4.71485	6.26225e-06	0.000233597	3.62745
PSMB5	0.241167	11.0309	4.71458	6.26949e-06	0.000233597	3.62637
ADAM12	0.879893	11.0404	4.71433	6.27596e-06	0.000233597	3.6254
CRIP3	-0.888279	3.23868	-4.71335	6.30163e-06	0.000234216	3.62158
GLCCI1	-0.431267	8.94953	-4.71247	6.32501e-06	0.000234404	3.61811
TWISTNB	0.263799	9.99609	4.71227	6.33013e-06	0.000234404	3.61736
ITM2A	-0.672024	9.04544	-4.71191	6.33971e-06	0.000234404	3.61594
AOAH-IT1	-0.84718	3.12822	-4.71179	6.3428e-06	0.000234404	3.61548
MNX1	-0.901765	6.79335	-4.71089	6.36687e-06	0.000234822	3.61194
SUMO3	0.248421	11.2584	4.71046	6.3781e-06	0.000234822	3.61029
LINC01619	-0.614847	5.36774	-4.71023	6.3842e-06	0.000234822	3.60939
SLAIN1	-0.606623	7.96018	-4.70998	6.39098e-06	0.000234822	3.6084
SMARCB1	0.203296	10.1712	4.70967	6.39938e-06	0.000234822	3.60717
TBC1D10C	-0.708185	7.82998	-4.70816	6.43976e-06	0.000235734	3.60128
THEMIS	-0.788638	8.0705	-4.70806	6.4424e-06	0.000235734	3.60089
LPIN1	-0.36132	11.1007	-4.70652	6.48406e-06	0.000236924	3.59486
PRO1804	-0.674059	5.56973	-4.70334	6.57055e-06	0.000239747	3.58245
CLEC17A	-1.33675	4.33923	-4.70178	6.61339e-06	0.000240971	3.57637
MRPS6	0.381287	9.26018	4.7004	6.65164e-06	0.000241722	3.57097
IGFL2	1.18294	8.81298	4.70036	6.65264e-06	0.000241722	3.57083
CCL15	-1.41009	5.24998	-4.69854	6.70346e-06	0.000243228	3.5637
LARP6	0.440656	8.62478	4.69797	6.71936e-06	0.000243464	3.56148
MYMX	-1.14027	2.82505	-4.69731	6.73779e-06	0.000243792	3.55892
FAM221A	-0.508696	7.68125	-4.69568	6.7838e-06	0.000245114	3.55255
TRMO	-0.263162	8.65482	-4.69506	6.80125e-06	0.000245403	3.55014
CELSR1	0.609016	10.7149	4.69448	6.81771e-06	0.000245655	3.54788
GJB3	0.667194	9.38992	4.69318	6.85466e-06	0.00024635	3.54282
FAM171A1	-0.496176	9.4174	-4.69314	6.85598e-06	0.00024635	3.54264
TGM5	1.30564	3.37072	4.69204	6.88728e-06	0.000247063	3.53837
XDH	0.814701	10.2665	4.69178	6.89488e-06	0.000247063	3.53734
IER5	0.476465	10.0893	4.68958	6.95821e-06	0.000248662	3.52878
NETO2	0.66492	8.23794	4.68939	6.96375e-06	0.000248662	3.52804
DPY30	0.25539	9.52103	4.68924	6.96824e-06	0.000248662	3.52743
KIF4A	0.632107	8.5196	4.68689	7.03663e-06	0.000250757	3.51829
HGS	0.255937	11.0564	4.68265	7.16201e-06	0.000254865	3.50176
PTH2R	-0.775668	3.53945	-4.68221	7.1751e-06	0.000254865	3.50005
ABCD2	-0.689871	6.83516	-4.682	7.18136e-06	0.000254865	3.49923
MRPL13	0.299109	9.65279	4.67829	7.29296e-06	0.000258472	3.4848
DSE	0.400668	11.6619	4.67774	7.30963e-06	0.000258709	3.48266
FLNC	0.681268	10.1182	4.67596	7.36387e-06	0.000260204	3.47574
LINC00426	-0.812719	4.88983	-4.6757	7.37192e-06	0.000260204	3.47472
ANTXRLP1	-1.04595	3.2141	-4.67502	7.39269e-06	0.000260582	3.47209
C16orf89	-1.07197	6.72992	-4.67411	7.4209e-06	0.000261222	3.46852
ENTHD1	1.23228	4.65054	4.66936	7.56855e-06	0.000266058	3.45009
H3F3B	0.31702	13.9722	4.6689	7.5832e-06	0.000266162	3.44828
SMYD2	0.287044	9.92844	4.66837	7.59984e-06	0.000266162	3.44623
SCARA5	-1.70114	6.70717	-4.66829	7.60229e-06	0.000266162	3.44592
STC1	0.719044	10.1437	4.66699	7.64339e-06	0.000266908	3.44088
CLCA4	1.55323	3.31348	4.66697	7.64416e-06	0.000266908	3.44078
MAPK6	0.315477	11.6737	4.66655	7.65756e-06	0.000267016	3.43915
SFXN1	0.251673	10.7262	4.66571	7.68405e-06	0.00026758	3.43591
ANKRD16	-0.235137	7.32741	-4.66453	7.7218e-06	0.000268534	3.43133
HTR2B	-0.471385	8.60434	-4.66388	7.74258e-06	0.000268897	3.42881
ANXA8	1.75332	8.9679	4.66346	7.7563e-06	0.000269013	3.42716
LINC00938	-0.253477	8.74571	-4.66242	7.78983e-06	0.000269815	3.42312
METTL11B	1.09311	1.89153	4.66181	7.8094e-06	0.000270132	3.42077
IL23R	-0.564567	4.78316	-4.65965	7.87975e-06	0.000272203	3.41238
ACTN1	0.327198	13.2428	4.65907	7.89882e-06	0.000272499	3.41012
AP3S1	0.317313	10.879	4.65816	7.9286e-06	0.000273163	3.4066
CTSB	0.462265	15.0546	4.65614	7.99534e-06	0.000275097	3.39875
GUK1	0.275442	11.9376	4.65467	8.04412e-06	0.000276409	3.39306
SPHK1	0.571902	9.45345	4.65394	8.06847e-06	0.000276494	3.39023
CEBPA-DT	-0.761218	5.46747	-4.65372	8.07591e-06	0.000276494	3.38937
MPC2	-0.337232	10.3921	-4.65364	8.07857e-06	0.000276494	3.38906
TMEM132A	0.513014	9.3764	4.6526	8.11332e-06	0.000276943	3.38505
PKD1L2	1.02766	5.3827	4.65251	8.11658e-06	0.000276943	3.38467
SH2D5	0.92352	3.08724	4.65229	8.12373e-06	0.000276943	3.38385
STRIP2	0.446186	9.33986	4.65079	8.17457e-06	0.000278311	3.37801
SLC2A4RG	0.286734	9.51813	4.64988	8.20549e-06	0.000278805	3.37448
TMEM266	-0.562827	5.57668	-4.64973	8.21058e-06	0.000278805	3.3739
PDZK1	-0.828298	8.10287	-4.6478	8.27641e-06	0.00028054	3.36643
ABCB1	-0.709169	9.5052	-4.6476	8.28331e-06	0.00028054	3.36565
ARRB1	-0.388191	10.4188	-4.64626	8.32929e-06	0.000281169	3.36047
C10orf55	0.670461	6.33159	4.64621	8.331e-06	0.000281169	3.36028
HMGA2	0.891236	9.5167	4.64611	8.33438e-06	0.000281169	3.3599
C21orf62-AS1	-0.475293	4.71367	-4.64511	8.36913e-06	0.000281634	3.356
RCSD1	-0.511069	10.1106	-4.64508	8.36988e-06	0.000281634	3.35592
LINC01934	-0.80295	4.71732	-4.64448	8.39087e-06	0.000281975	3.35358
P2RY12	-0.79773	6.37513	-4.63747	8.6377e-06	0.000289894	3.32646
CCR9	-0.621754	5.02771	-4.63671	8.66469e-06	0.00029007	3.32354
NCOA5	-0.257358	9.71726	-4.6367	8.66532e-06	0.00029007	3.32347
SECISBP2	-0.174247	10.8622	-4.63554	8.70672e-06	0.00029108	3.31901
PPM1B	-0.166216	11.1429	-4.63156	8.85117e-06	0.000295529	3.30362
CYYR1	-0.41966	8.61556	-4.6295	8.92686e-06	0.000296706	3.29566
ACTL6A	0.289474	10.5447	4.62941	8.93035e-06	0.000296706	3.29529
TCTA	-0.295898	9.51616	-4.62936	8.93216e-06	0.000296706	3.2951
NRON	-0.459551	5.60882	-4.62936	8.93217e-06	0.000296706	3.2951
MRPL3	0.213909	11.2045	4.62893	8.94776e-06	0.000296844	3.29347
LINC02189	0.900335	0.947544	4.62766	8.99506e-06	0.000298032	3.28854
FLJ22447	0.969697	4.48325	4.62733	9.00732e-06	0.000298057	3.28726
IL11	0.701	6.62082	4.62639	9.04214e-06	0.000298828	3.28365
CENPF	0.630992	11.3831	4.62607	9.05409e-06	0.000298842	3.28242
LOC100506302	-0.323236	7.03932	-4.6243	9.12071e-06	0.000300603	3.27556
APCDD1L	0.777655	6.00608	4.62403	9.1306e-06	0.000300603	3.27455
ANGPTL5	-0.923749	2.68902	-4.62271	9.18068e-06	0.000301869	3.26943
LINC01050	0.924689	4.25199	4.62141	9.23004e-06	0.000303108	3.26442
PSMD8	0.282129	11.645	4.62091	9.24912e-06	0.00030335	3.26249
HLF	-0.80844	7.88779	-4.61995	9.2859e-06	0.000304172	3.25878
CBX1	0.229952	10.7522	4.61948	9.30381e-06	0.000304374	3.25697
FUT11	0.26417	10.0487	4.61897	9.32348e-06	0.000304634	3.255
ASPH	0.49246	13.6298	4.61821	9.35253e-06	0.000305198	3.25209
GIMAP1	-0.453494	8.1806	-4.61724	9.39003e-06	0.000306037	3.24835
TSPAN7	-0.783698	8.09491	-4.61566	9.45143e-06	0.000307652	3.24225
PZP	-0.852555	4.80194	-4.61394	9.5186e-06	0.00030945	3.23563
KALRN	-0.413835	10.7752	-4.61332	9.54285e-06	0.0003096	3.23325
SH3BP2	0.306715	11.4102	4.61319	9.54811e-06	0.0003096	3.23274
LINC00869	-0.325191	9.44497	-4.61291	9.55902e-06	0.0003096	3.23167
UBE2E1	0.233793	10.8574	4.61203	9.59378e-06	0.000310338	3.22827
SLC25A45	-0.389655	7.49546	-4.61121	9.6263e-06	0.000311002	3.22511
ARL8B	0.216067	11.6094	4.60958	9.69121e-06	0.000312348	3.21883
ISM2	0.798157	1.44812	4.60956	9.69204e-06	0.000312348	3.21875
TRIP13	0.535732	7.81676	4.60914	9.70864e-06	0.000312495	3.21715
SLC22A23	-0.425619	9.86761	-4.60852	9.73377e-06	0.000312916	3.21473
FAM13C	-0.530912	8.04697	-4.60796	9.75586e-06	0.000312919	3.21261
TMEM147-AS1	-0.352254	6.37256	-4.60791	9.758e-06	0.000312919	3.2124
IL31RA	0.935289	5.2551	4.60746	9.77623e-06	0.000313117	3.21066
ADCY9	-0.301129	9.95339	-4.60667	9.80798e-06	0.000313747	3.20763
PLCG2	-0.412765	10.4969	-4.60591	9.83853e-06	0.000314336	3.20472
KPNA2	0.466264	10.6654	4.60464	9.89034e-06	0.000315283	3.19981
PXDN	0.60572	11.6116	4.60459	9.89247e-06	0.000315283	3.19961
EIF6	0.317275	11.4645	4.60215	9.99224e-06	0.00031781	3.19022
CCDC3	-0.614243	8.79087	-4.60192	1.00017e-05	0.00031781	3.18934
HJURP	0.55186	8.62891	4.60152	1.0018e-05	0.00031781	3.18782
HSPA13	0.335462	10.9724	4.60145	1.00208e-05	0.00031781	3.18756
PFKP	0.47135	11.9402	4.59858	1.014e-05	0.000321199	3.1765
PRDM11	-0.460466	8.21863	-4.59777	1.0174e-05	0.000321883	3.17337
PPP1R21	-0.201286	10.1429	-4.59637	1.02326e-05	0.000322955	3.168
DCBLD1	0.369169	9.86449	4.59636	1.02328e-05	0.000322955	3.16798
TNC	0.928706	11.6325	4.59528	1.02783e-05	0.000323996	3.16384
HFM1	-0.819109	5.39069	-4.59334	1.03607e-05	0.000326198	3.15637
RECQL	0.289087	11.5778	4.59301	1.03746e-05	0.00032624	3.15512
KBTBD7	-0.283635	9.25612	-4.58969	1.05175e-05	0.000330332	3.14233
IGLON5	0.655869	4.37237	4.58824	1.05801e-05	0.000331898	3.13678
MUC16	2.34133	11.2767	4.58735	1.06189e-05	0.000332713	3.13336
NAB2	0.320507	9.65922	4.5866	1.06517e-05	0.000333175	3.13048
MSN	0.336079	13.8986	4.58631	1.06643e-05	0.000333175	3.12937
FAM83D	0.651267	8.15451	4.58613	1.06722e-05	0.000333175	3.12868
PDZD11	0.188821	9.61786	4.58584	1.0685e-05	0.000333175	3.12756
MT1L	0.790638	6.0823	4.58525	1.07108e-05	0.000333577	3.12531
RUNX2	0.496541	10.1316	4.58494	1.07244e-05	0.000333601	3.12412
ITGA7	-0.590737	8.30557	-4.58465	1.07374e-05	0.000333604	3.12299
LOC101927190	-0.485833	6.11608	-4.58381	1.0774e-05	0.000334052	3.1198
CNTRL	-0.31005	11.0807	-4.58309	1.08062e-05	0.000334052	3.11702
CR2	-2.12787	6.70122	-4.58304	1.08085e-05	0.000334052	3.11682
CNIH1	0.255906	10.8377	4.58303	1.08088e-05	0.000334052	3.11679
CD48	-0.697245	9.16729	-4.58286	1.08162e-05	0.000334052	3.11616
TIMMDC1	0.193975	10.5242	4.58186	1.08607e-05	0.000335029	3.11231
LAMA4	0.430955	13.067	4.58142	1.08803e-05	0.000335235	3.11063
RAB3C	-1.10666	7.78093	-4.58092	1.09026e-05	0.000335272	3.10871
NLN	0.326864	10.0975	4.58067	1.09141e-05	0.000335272	3.10773
TMEM41A	0.251485	9.97386	4.58053	1.09203e-05	0.000335272	3.1072
ATXN7L1	-0.234824	8.8793	-4.57989	1.09491e-05	0.000335377	3.10474
PLCL1	-0.36251	8.32416	-4.57988	1.09495e-05	0.000335377	3.1047
SHC1	0.237785	12.053	4.57808	1.10304e-05	0.00033724	3.09782
EPHX2	-0.6309	8.54369	-4.57795	1.10364e-05	0.00033724	3.09732
CLRN3	-1.4598	6.96457	-4.57702	1.10784e-05	0.000338126	3.09377
GUCA1A	0.873895	2.75738	4.57581	1.11334e-05	0.000339406	3.08914
TPST1	0.277991	9.73005	4.57218	1.13005e-05	0.000343965	3.07521
FBP2	-1.35853	2.82354	-4.57199	1.13095e-05	0.000343965	3.07447
RAB31	0.450148	12.8496	4.57149	1.13325e-05	0.000344261	3.07257
SPOCK2	-0.682088	9.9201	-4.5707	1.1369e-05	0.000344677	3.06957
BMP1	0.416775	10.6171	4.57062	1.13728e-05	0.000344677	3.06926
SEC23A	0.314484	12.3744	4.57003	1.14003e-05	0.000345107	3.067
TRAF3IP3	-0.587464	8.46036	-4.56945	1.14276e-05	0.000345533	3.06476
AKR7L	-0.939735	6.91049	-4.56662	1.15608e-05	0.000349151	3.05394
ANGPTL2	0.492521	10.7316	4.56622	1.15795e-05	0.000349309	3.05243
AFF3	-0.78808	8.02749	-4.56556	1.16111e-05	0.000349856	3.04988
TRPC7	-0.711388	0.8768	-4.56503	1.16363e-05	0.000349902	3.04785
VASH1-AS1	-0.272256	7.955	-4.56496	1.16396e-05	0.000349902	3.04759
ABHD5	0.282315	10.2106	4.56296	1.17352e-05	0.000352369	3.03994
PKHD1L1	-0.838776	7.08821	-4.56201	1.17807e-05	0.000353325	3.03633
WDSUB1	-0.206311	8.49468	-4.56078	1.18401e-05	0.000354697	3.03163
TPH1	-0.749468	4.80542	-4.56028	1.18645e-05	0.000355017	3.02971
STRAP	0.286056	11.0192	4.55985	1.18852e-05	0.000355229	3.02807
PRKRA	0.19662	10.1844	4.55908	1.19227e-05	0.000355939	3.02513
LOC440570	-0.863776	3.93088	-4.5586	1.19463e-05	0.000356233	3.02329
LOC101926944	-0.817541	2.36845	-4.55798	1.19766e-05	0.000356452	3.02092
AP2S1	0.268019	10.391	4.55789	1.19811e-05	0.000356452	3.02056
CLCA2	1.88165	3.87717	4.55581	1.20832e-05	0.000359076	3.01264
HIF1A	0.405471	13.4722	4.55497	1.21249e-05	0.000359585	3.00942
MTDH	0.224313	12.8622	4.55491	1.2128e-05	0.000359585	3.00918
CKAP4	0.311978	11.5538	4.55389	1.21785e-05	0.000360595	3.00529
B4GALT5	0.348802	11.8752	4.55366	1.21899e-05	0.000360595	3.00443
RPN1	0.255715	13.3561	4.55323	1.22114e-05	0.000360819	3.00278
BASP1	0.476555	9.82479	4.54997	1.2375e-05	0.000365239	2.99034
NME2	0.287148	12.6606	4.54965	1.23914e-05	0.000365271	2.98911
LINC00861	-0.806215	7.04807	-4.54931	1.24086e-05	0.000365271	2.98781
LINC00377	-0.89834	1.88579	-4.54912	1.24183e-05	0.000365271	2.98708
ZNF764	-0.275218	7.78863	-4.54855	1.2447e-05	0.000365701	2.98492
WISP1	0.564902	11.3025	4.54823	1.24634e-05	0.000365768	2.98369
ZNF767P	-0.233096	9.47499	-4.54748	1.25017e-05	0.000366476	2.98083
SIX4	0.33837	10.0095	4.54616	1.25692e-05	0.000368039	2.9758
PDCD4-AS1	-0.437362	5.568	-4.54533	1.26121e-05	0.000368879	2.97261
ADD3-AS1	-0.53261	3.5278	-4.54495	1.26317e-05	0.000369036	2.97117
KIF2C	0.653394	8.56916	4.54466	1.26466e-05	0.000369057	2.97006
BTNL8	-1.65534	6.84899	-4.54348	1.27076e-05	0.000370421	2.96556
ARHGAP23	0.583255	9.52104	4.54289	1.27383e-05	0.000370898	2.96331
CNN2	0.317914	12.0993	4.54219	1.27747e-05	0.000371541	2.96065
MRPS23	0.288658	9.75368	4.54186	1.27918e-05	0.00037162	2.9594
RPL34-AS1	-0.610637	3.70657	-4.53934	1.2924e-05	0.000375042	2.94979
TGM2	0.569822	13.6404	4.53898	1.29427e-05	0.000375164	2.94845
OXSR1	0.263518	11.2996	4.53844	1.29713e-05	0.000375534	2.94638
SLC38A11	-0.887751	6.21245	-4.53819	1.29844e-05	0.000375534	2.94544
ABCG5	-1.06429	3.02203	-4.53616	1.30924e-05	0.000378237	2.9377
MCM4	0.452078	10.8575	4.53536	1.31353e-05	0.000379055	2.93464
ABCC6P1	-1.04713	4.46528	-4.53464	1.3174e-05	0.000379638	2.9319
GALNT16	-0.970912	7.06526	-4.53444	1.31848e-05	0.000379638	2.93113
RLIM	0.210088	12.6463	4.53142	1.3348e-05	0.00038391	2.91964
PHACTR2-AS1	-0.446572	7.34312	-4.53086	1.33784e-05	0.00038436	2.91752
ZNF252P-AS1	-0.491522	5.91985	-4.53026	1.34108e-05	0.000384864	2.91526
AURKA	0.520274	8.77363	4.52768	1.35525e-05	0.000388501	2.90544
TES	0.32335	11.8071	4.52701	1.35898e-05	0.000389139	2.90288
UBE2L3	0.213631	11.2523	4.52653	1.36166e-05	0.000389338	2.90104
GFRA2	-0.914486	5.30611	-4.52616	1.36368e-05	0.000389338	2.89965
LCN10	-1.09653	4.15019	-4.52607	1.36418e-05	0.000389338	2.89931
SAMD3	-0.55961	7.30656	-4.5255	1.36734e-05	0.000389813	2.89715
RNF24	0.335405	10.2551	4.52482	1.37112e-05	0.000390459	2.89458
PIWIL4	-0.519276	9.08639	-4.52454	1.37271e-05	0.000390486	2.89349
TCL6	-1.08429	2.65138	-4.52366	1.37765e-05	0.000391462	2.89013
ATP6V1A	0.232897	12.3857	4.5227	1.38302e-05	0.000392556	2.8865
RUVBL2	0.271788	10.4231	4.52187	1.38769e-05	0.000393143	2.88335
HAPLN1	1.39134	5.95642	4.5218	1.38812e-05	0.000393143	2.88307
SOX11	1.0981	6.56566	4.5212	1.39147e-05	0.000393663	2.88081
GDF10	-1.0085	3.91971	-4.51857	1.40647e-05	0.000397472	2.8708
CSE1L	0.276793	11.5566	4.51821	1.40854e-05	0.000397624	2.86943
LRRC15	1.2782	9.78621	4.51569	1.423e-05	0.000401271	2.85989
TACC1	-0.35327	13.4776	-4.5136	1.43513e-05	0.000404252	2.85197
CDKN3	0.560327	7.14927	4.51325	1.4372e-05	0.000404288	2.85062
LOC100507346	-0.731181	4.81231	-4.51305	1.43838e-05	0.000404288	2.84986
CCL19	-1.40865	8.30113	-4.51276	1.44005e-05	0.000404291	2.84877
ARHGAP6	-0.612734	8.15297	-4.51251	1.4415e-05	0.000404291	2.84783
UBE2S	0.46185	8.86749	4.51161	1.44679e-05	0.000405335	2.84441
BEND7	-0.611566	7.79568	-4.51076	1.45183e-05	0.000406308	2.84117
A4GALT	0.595008	8.53648	4.50923	1.46086e-05	0.000408395	2.83538
HSPA6	1.05707	8.69266	4.50721	1.47291e-05	0.000411321	2.8277
PDPN	0.532607	10.5166	4.5064	1.47775e-05	0.000412228	2.82464
RARS	0.231601	11.4181	4.50513	1.48537e-05	0.000413909	2.81984
NCAPG	0.565845	9.02535	4.50404	1.49197e-05	0.000415302	2.8157
LOC100507156	0.548991	7.09657	4.5028	1.4995e-05	0.000416952	2.811
HSF5	-0.86609	3.22152	-4.50168	1.50631e-05	0.000418396	2.80677
HNF1A	-0.620637	7.68324	-4.49866	1.52489e-05	0.000423105	2.79533
ANKRD44	-0.423466	10.9403	-4.49812	1.52819e-05	0.000423235	2.79331
ACTG1	0.282829	15.6645	4.49786	1.52984e-05	0.000423235	2.7923
ARPC1A	0.355124	11.5844	4.49779	1.53026e-05	0.000423235	2.79205
ARL6IP6	0.264397	9.1531	4.49515	1.54669e-05	0.000427325	2.78208
C1orf52	0.181011	9.02071	4.49479	1.54896e-05	0.000427496	2.78071
EGFL6	0.800626	7.02794	4.49261	1.56274e-05	0.000430541	2.77244
HADH	-0.325126	9.68804	-4.49252	1.56331e-05	0.000430541	2.7721
PSMD14	0.295102	11.0315	4.49143	1.57018e-05	0.000431974	2.76801
C1QTNF3	0.83656	10.9576	4.49031	1.57732e-05	0.000433479	2.76377
UBE2V2	0.285331	9.92641	4.48976	1.58088e-05	0.000433998	2.76167
WIPI1	0.261014	10.1547	4.48923	1.58427e-05	0.000434468	2.75967
MRTFB	-0.228977	11.1647	-4.48478	1.61307e-05	0.000441899	2.74286
ADCY5	-0.692474	8.10109	-4.48349	1.62149e-05	0.000443432	2.738
DUSP5	0.60834	10.7696	4.4834	1.62208e-05	0.000443432	2.73766
KIF18A	0.61023	7.78223	4.48125	1.63628e-05	0.000446844	2.72952
TVP23A	-0.362405	6.61654	-4.48029	1.64265e-05	0.00044811	2.7259
FAM221B	-0.885326	2.23403	-4.47849	1.65459e-05	0.000450894	2.71914
SLC25A35	-0.371632	6.09991	-4.47722	1.66317e-05	0.000452755	2.71431
LRRFIP1	0.279229	12.7395	4.47525	1.67642e-05	0.000455884	2.70691
EMP3	0.429119	9.70666	4.47468	1.68032e-05	0.000456047	2.70474
COL6A3	0.550841	16.3959	4.47465	1.68053e-05	0.000456047	2.70462
ZZEF1	-0.215636	11.7457	-4.47403	1.68469e-05	0.000456696	2.70232
COMT	0.270025	10.712	4.47238	1.69599e-05	0.000459282	2.69608
MRPL51	0.302113	10.5814	4.47094	1.70587e-05	0.000461474	2.69066
RALA	0.297178	10.8752	4.4696	1.71516e-05	0.000463503	2.68559
SLC39A6	0.316223	11.511	4.46715	1.73215e-05	0.000467608	2.6764
LINC00921	-0.426291	6.31601	-4.46495	1.74761e-05	0.000471292	2.6681
CNR1	-0.975818	7.03228	-4.46359	1.75726e-05	0.000473403	2.66296
ZDHHC11B	-0.830275	7.12989	-4.46148	1.77222e-05	0.000476938	2.65506
FRMD6-AS1	0.483961	7.25492	4.46015	1.78178e-05	0.000479012	2.65004
LIPK	1.13059	1.75366	4.45989	1.78365e-05	0.000479019	2.64906
CAPN6	-1.15171	7.49655	-4.45945	1.78679e-05	0.000479365	2.64742
IRAK4	-0.174396	10.5068	-4.45893	1.79055e-05	0.000479878	2.64546
HMGA1	0.58342	11.3769	4.45786	1.79833e-05	0.000481406	2.64141
TCEANC	-0.30054	7.15851	-4.45763	1.79996e-05	0.000481406	2.64057
GPR174	-0.762055	6.62751	-4.45736	1.80192e-05	0.000481434	2.63955
CLMP	0.620356	9.90936	4.45563	1.81455e-05	0.000484309	2.63304
APOL1	0.603094	12.4371	4.45311	1.83303e-05	0.000488739	2.62358
ABCG2	-0.485002	7.99649	-4.45158	1.8444e-05	0.000491265	2.61782
PTTG2	-0.641069	3.41931	-4.45084	1.84989e-05	0.000491761	2.61504
ANKRD28	0.276205	11.872	4.45082	1.85005e-05	0.000491761	2.61496
HMMR	0.659901	8.36519	4.45048	1.85257e-05	0.000491927	2.61369
WNT2B	-0.429409	7.35253	-4.44986	1.85719e-05	0.000492378	2.61137
TOMM40	0.28561	10.1353	4.44975	1.85806e-05	0.000492378	2.61093
TXNDC16	-0.268718	9.23773	-4.44776	1.87297e-05	0.000495655	2.60348
DDX41	0.199093	10.4902	4.44759	1.87425e-05	0.000495655	2.60284
ASB2	-0.722787	6.43603	-4.44626	1.88434e-05	0.00049735	2.59783
KIAA1191	0.166102	11.6676	4.44624	1.8845e-05	0.00049735	2.59776
ERVK13-1	-0.246685	11.0497	-4.44544	1.89055e-05	0.000498441	2.59476
FKBP4	0.435301	11.461	4.44452	1.89752e-05	0.00049977	2.59133
PPP1R13B	-0.370762	9.23116	-4.44411	1.90066e-05	0.000500088	2.58979
GPD1L	-0.417622	10.3529	-4.44382	1.90289e-05	0.000500168	2.5887
TMEM189	0.288902	10.0026	4.44125	1.92269e-05	0.000504862	2.57904
PBLD	-0.699773	9.532	-4.44026	1.93036e-05	0.000506135	2.57533
CA3-AS1	-0.636025	3.85932	-4.44012	1.93144e-05	0.000506135	2.57481
CD27	-0.746337	7.25916	-4.43829	1.94568e-05	0.000509353	2.56796
FOSL1	0.706106	7.43263	4.43622	1.96191e-05	0.000513082	2.56021
CCL14	-0.992213	6.85787	-4.43288	1.98844e-05	0.000519498	2.54769
KCNH8	-0.861203	7.68827	-4.43205	1.99505e-05	0.000520701	2.54459
PCNX4	0.228285	11.3466	4.43166	1.99817e-05	0.000520991	2.54313
YWHAZ	0.35273	14.6572	4.43045	2.0079e-05	0.000522585	2.5386
DTYMK	0.330876	8.58936	4.4304	2.00831e-05	0.000522585	2.53841
CIRBP	-0.281926	12.3931	-4.42936	2.01677e-05	0.00052426	2.53449
BLK	-1.35502	5.32239	-4.42845	2.02415e-05	0.000525267	2.53109
FAM69B	-0.446416	7.37777	-4.42838	2.0247e-05	0.000525267	2.53084
TMEM237	0.263191	9.31505	4.42803	2.02752e-05	0.000525473	2.52954
PNMA3	-0.857805	4.89822	-4.42726	2.03384e-05	0.000526114	2.52664
PALD1	-0.387102	9.18854	-4.42723	2.03405e-05	0.000526114	2.52654
P2RY2	0.467862	9.30174	4.42693	2.03652e-05	0.000526229	2.52541
THBS1	0.588625	15.84	4.42619	2.04253e-05	0.000527257	2.52266
PCF11	-0.285181	11.9537	-4.42573	2.04632e-05	0.000527611	2.52093
NME1	0.375403	10.2424	4.42547	2.04845e-05	0.000527611	2.51996
ALAD	-0.310293	10.2661	-4.42528	2.05e-05	0.000527611	2.51926
PRKAR2B	-0.489838	8.61864	-4.4239	2.06141e-05	0.000530021	2.51408
MEIS2	-0.467021	10.2304	-4.42351	2.06465e-05	0.000530328	2.51262
LOC389602	-1.4012	8.35047	-4.42263	2.07194e-05	0.000531676	2.50933
NPBWR1	1.35364	1.46336	4.4216	2.08055e-05	0.000533357	2.50547
GIMAP8	-0.424313	9.42989	-4.42041	2.09042e-05	0.000535359	2.50105
PTPRU	0.555908	10.5188	4.41926	2.10015e-05	0.000537319	2.49672
C11orf21	-0.635851	5.67321	-4.41778	2.11263e-05	0.00053981	2.4912
PGM5-AS1	-0.902586	1.84963	-4.4176	2.11415e-05	0.00053981	2.49053
AVEN	0.259871	8.8217	4.41737	2.11613e-05	0.00053981	2.48966
MTMR8	-0.448286	6.7933	-4.4161	2.12687e-05	0.000541833	2.48494
CKS2	0.563695	8.36509	4.41594	2.12823e-05	0.000541833	2.48434
RCN1	0.32089	12.0125	4.41548	2.1322e-05	0.00054231	2.4826
LOC105371795	0.72064	4.32437	4.41502	2.13612e-05	0.000542774	2.48089
PDLIM4	0.481546	9.24886	4.41422	2.14296e-05	0.00054398	2.47791
ADGRD1	-0.750286	9.01283	-4.41281	2.15509e-05	0.000546524	2.47265
TNFRSF10D	0.446459	9.60523	4.40986	2.18066e-05	0.000552471	2.46165
TNNI2	1.01021	6.57094	4.40878	2.1901e-05	0.000553954	2.45763
RLF	0.279863	11.5589	4.40871	2.19079e-05	0.000553954	2.45733
SOX17	-0.568803	5.96273	-4.40817	2.19551e-05	0.000554606	2.45533
PYGM	-0.577623	5.48977	-4.40335	2.23827e-05	0.000564849	2.43735
PLXNA2	-0.47673	11.4007	-4.403	2.24137e-05	0.000564849	2.43606
GPR1	0.687465	6.62047	4.40273	2.24375e-05	0.000564849	2.43507
LOC101928020	-0.33097	7.44319	-4.40262	2.24476e-05	0.000564849	2.43465
FARP2	-0.258505	10.1556	-4.4017	2.25307e-05	0.000566389	2.43121
NUF2	0.631966	7.52964	4.4004	2.26482e-05	0.000568624	2.42636
SLC26A5	-0.84645	4.21566	-4.40023	2.26634e-05	0.000568624	2.42573
SNCG	1.21157	7.5569	4.39962	2.2719e-05	0.000569138	2.42345
C9	0.933529	2.28025	4.39952	2.27278e-05	0.000569138	2.42309
ACTB	0.284315	16.528	4.39824	2.28439e-05	0.000571493	2.41834
KPNB1	0.211625	12.9382	4.39548	2.30971e-05	0.000577272	2.40807
TM4SF1	0.539689	13.5828	4.39458	2.31806e-05	0.000578352	2.40471
BACH1	0.324959	12.1013	4.39453	2.31849e-05	0.000578352	2.40453
HSPA1A	0.820046	13.1346	4.39415	2.32203e-05	0.000578678	2.40311
GSTM2	-0.388917	8.17742	-4.39295	2.33321e-05	0.000580907	2.39863
INSIG2	0.362848	10.521	4.39208	2.34135e-05	0.000582374	2.39539
C22orf23	0.41516	7.20775	4.39118	2.34979e-05	0.000583262	2.39204
NLGN3	-0.561868	6.58893	-4.39114	2.35015e-05	0.000583262	2.3919
COL8A1	0.625664	12.5731	4.39084	2.3529e-05	0.000583262	2.3908
RAB34	0.35404	10.3858	4.39074	2.35391e-05	0.000583262	2.3904
CCNG2	0.35085	10.7198	4.39018	2.35911e-05	0.000583993	2.38835
PDCD10	0.241066	10.4695	4.38977	2.36304e-05	0.000584074	2.3868
SLAMF9	1.21733	4.05235	4.38967	2.36394e-05	0.000584074	2.38644
CHDH	-0.546673	9.35526	-4.38645	2.39448e-05	0.0005905	2.37448
PRSS23	0.443857	12.9914	4.38645	2.3945e-05	0.0005905	2.37447
NRAP	-1.04726	2.03849	-4.38431	2.41502e-05	0.000594564	2.36652
EIF1AD	0.174959	9.42968	4.38425	2.41557e-05	0.000594564	2.36631
DENND5B	-0.341063	10.3642	-4.38368	2.42115e-05	0.000595356	2.36416
NDUFB4	0.233788	10.78	4.38345	2.42337e-05	0.000595356	2.36331
CLEC5A	0.676536	9.28618	4.38193	2.43803e-05	0.000598389	2.35769
CAP1	0.336162	14.0186	4.38039	2.45303e-05	0.000601502	2.35198
DBH-AS1	-0.668704	4.78657	-4.37972	2.45959e-05	0.000602541	2.34949
DEGS2	-1.00011	7.07734	-4.37875	2.46916e-05	0.000604315	2.34587
RAD51-AS1	-0.339943	7.34626	-4.37547	2.5016e-05	0.000611677	2.33371
TRIM67	-0.469301	4.12568	-4.37494	2.50693e-05	0.000612404	2.33173
ZFAND4	-0.185997	8.69476	-4.37383	2.518e-05	0.000614529	2.32762
GTSE1	0.567493	6.98705	4.37171	2.53935e-05	0.000619159	2.31975
ABAT	-0.61819	9.81523	-4.37098	2.54672e-05	0.000620372	2.31706
NDRG2	-0.550305	10.3124	-4.37012	2.55543e-05	0.000621908	2.31388
FHL5	-0.841895	8.77098	-4.36871	2.56981e-05	0.000624249	2.30865
SPRR3	2.26348	5.71539	4.36871	2.56986e-05	0.000624249	2.30863
CDK1	0.594735	9.28132	4.36826	2.5744e-05	0.000624767	2.30699
AMIGO1	-0.538172	8.05949	-4.36538	2.60407e-05	0.000631377	2.29631
CTAGE7P	-0.431609	5.87148	-4.36485	2.6096e-05	0.000632128	2.29434
TRG-AS1	-0.577611	6.21977	-4.36347	2.62389e-05	0.000634997	2.28925
COPS2	0.218465	11.1319	4.36296	2.62922e-05	0.00063503	2.28736
DNTTIP2	0.229024	11.0234	4.3628	2.63098e-05	0.00063503	2.28674
TDRD10	-0.602175	4.89034	-4.36276	2.63137e-05	0.00063503	2.2866
ALYREF	0.303434	9.63258	4.36251	2.63393e-05	0.000635057	2.28569
MBNL3	-0.342323	11.1434	-4.36073	2.65262e-05	0.000638969	2.27911
HIF1A-AS2	0.896659	6.27102	4.36045	2.65566e-05	0.000639108	2.27804
PGM5P4-AS1	-0.848819	2.75345	-4.35974	2.66316e-05	0.000640319	2.27541
RAB6A	0.190698	12.1029	4.35895	2.67146e-05	0.00064172	2.27251
TEAD3	0.291947	9.54796	4.35676	2.69484e-05	0.000646737	2.2644
OGN	-0.816705	9.64533	-4.3542	2.7224e-05	0.000652747	2.25493
HCAR2	1.20644	6.31133	4.35306	2.73472e-05	0.000655096	2.25072
TOX	-0.556618	7.70938	-4.35272	2.73836e-05	0.000655363	2.24948
FAM53B	-0.349407	10.5416	-4.35084	2.75885e-05	0.000659513	2.24254
A2M-AS1	-0.598373	7.38433	-4.35067	2.76079e-05	0.000659513	2.24189
PPP2R2C	1.32369	7.17581	4.35029	2.76492e-05	0.000659893	2.24049
UGDH	0.302805	11.2497	4.34961	2.77234e-05	0.000661056	2.238
RASGRP2	-0.713211	7.50531	-4.34936	2.7751e-05	0.000661106	2.23707
FRZB	-0.793949	9.59159	-4.34754	2.79526e-05	0.000665297	2.23033
CTD-2201I18.1	-0.563275	5.03024	-4.34711	2.79997e-05	0.000665807	2.22876
GALT	-0.324665	8.60905	-4.3467	2.80462e-05	0.000666302	2.22722
SHE	-0.448101	8.61052	-4.346	2.81235e-05	0.000667527	2.22466
MEOX1	-0.898152	7.66441	-4.34482	2.8256e-05	0.000670052	2.22028
KIF14	0.595878	8.8999	4.34452	2.82891e-05	0.000670052	2.21919
WWP2	-0.204048	10.8029	-4.34436	2.83073e-05	0.000670052	2.21859
RTN1	-0.569473	8.52728	-4.34288	2.8474e-05	0.000673382	2.21312
LINC02580	-0.947862	4.4183	-4.34261	2.85037e-05	0.000673471	2.21215
MOCS1	-0.369524	8.84968	-4.34223	2.85466e-05	0.000673871	2.21075
DOP1A	-0.25274	11.4685	-4.34198	2.85751e-05	0.000673932	2.20982
FNDC9	-0.62537	4.92583	-4.34143	2.86381e-05	0.000674804	2.20777
HTRA1	0.547219	12.4448	4.3394	2.88684e-05	0.000679613	2.20031
CA3	-0.631128	5.80429	-4.33706	2.91378e-05	0.000685334	2.19167
MTX2	0.194844	9.71894	4.33672	2.91771e-05	0.000685635	2.19041
GIMAP5	-0.50466	9.22741	-4.33598	2.92624e-05	0.000686398	2.1877
KCNJ5	-0.631255	8.94823	-4.33577	2.92864e-05	0.000686398	2.18693
SUMO2	0.22765	12.1718	4.33575	2.92889e-05	0.000686398	2.18685
DDX47	0.278909	10.7233	4.33529	2.93429e-05	0.000687042	2.18514
HCFC1R1	0.348396	9.59999	4.33493	2.9384e-05	0.000687384	2.18383
MAGI1	-0.392652	11.0974	-4.33403	2.94893e-05	0.000689225	2.18051
LINC01238	-0.867543	5.03155	-4.33351	2.95494e-05	0.00068945	2.17861
BID	0.308221	9.94255	4.33349	2.9552e-05	0.00068945	2.17853
MYL6	0.246476	14.5426	4.3325	2.96677e-05	0.000691146	2.17489
SIRPG	-0.681882	5.62398	-4.33222	2.97007e-05	0.000691146	2.17385
LINC02038	-1.12684	7.35969	-4.33219	2.97047e-05	0.000691146	2.17373
ATP6V0E2	-0.411137	8.76738	-4.33139	2.97993e-05	0.000692727	2.17077
MINDY2	0.346707	11.986	4.33081	2.98677e-05	0.000693696	2.16863
LINC01625	-1.0893	2.63437	-4.32997	2.99664e-05	0.000695365	2.16557
MYOF	0.39368	13.8187	4.32921	3.00573e-05	0.000696299	2.16275
PDAP1	0.225522	11.0343	4.32918	3.00603e-05	0.000696299	2.16265
MAP2K6	-0.396746	10.4982	-4.32891	3.00923e-05	0.000696417	2.16166
IKZF1	-0.533836	10.1263	-4.32851	3.01399e-05	0.000696897	2.16019
COL4A3	-0.815971	7.79259	-4.32767	3.02407e-05	0.000698605	2.15708
FYTTD1	0.179055	11.6568	4.32455	3.06157e-05	0.00070607	2.14561
LINC01605	0.784072	5.47739	4.32453	3.06182e-05	0.00070607	2.14553
MAP3K14	-0.35365	8.90513	-4.32374	3.07143e-05	0.000707656	2.14262
TOP2A	0.668136	11.466	4.32329	3.07683e-05	0.000708271	2.14099
SLC2A1-AS1	0.648892	5.1211	4.32304	3.07985e-05	0.000708339	2.14007
LINC02285	-0.625264	2.77392	-4.32253	3.08606e-05	0.000709137	2.1382
COL14A1	-0.786284	13.1413	-4.32117	3.10266e-05	0.000712322	2.1332
SYT6	-1.15964	3.94788	-4.32014	3.11542e-05	0.000714618	2.12938
NMD3	0.227114	11.4253	4.31979	3.1197e-05	0.000714819	2.12811
CTNNA3	-0.710955	5.70315	-4.31961	3.12186e-05	0.000714819	2.12746
MPZL2	0.579043	11.2929	4.31922	3.12668e-05	0.000714819	2.12602
LRRC7	-1.15891	4.07669	-4.31917	3.12731e-05	0.000714819	2.12584
ADAMTS7	0.518063	8.08792	4.31884	3.13135e-05	0.000715111	2.12464
EPYC	1.85224	7.14693	4.31804	3.14134e-05	0.000716761	2.12167
EFCAB1	0.829988	4.74912	4.3173	3.15047e-05	0.000718212	2.11897
EMCN	-0.562297	8.43074	-4.31644	3.16115e-05	0.000720015	2.11582
SULF2	0.454429	12.6485	4.31567	3.17078e-05	0.000721576	2.11299
LOC283038	-0.55068	4.43764	-4.31539	3.17431e-05	0.000721719	2.11196
NAA16	-0.226459	9.81934	-4.31518	3.17698e-05	0.000721719	2.11118
KCMF1	0.160584	11.122	4.31357	3.19725e-05	0.000725261	2.10525
ZNF708	-0.288506	9.89474	-4.31349	3.19816e-05	0.000725261	2.10499
ITGB5	0.386519	13.0472	4.31241	3.21186e-05	0.00072753	2.10101
2023-03-03	-0.473696	8.80886	-4.31226	3.21378e-05	0.00072753	2.10046
CLIC4	0.398866	13.3477	4.31186	3.21881e-05	0.000728034	2.099
RCAN3AS	-0.735501	1.78326	-4.31158	3.22237e-05	0.000728206	2.09797
FCGR2A	0.453609	12.1475	4.31105	3.22908e-05	0.000728595	2.09604
EIF4H	0.170831	13.2126	4.31087	3.23138e-05	0.000728595	2.09537
TBX21	-0.695241	5.1684	-4.31078	3.23252e-05	0.000728595	2.09505
PHC2	0.291807	11.5962	4.3096	3.24761e-05	0.00073067	2.09071
HS3ST3A1	0.687142	7.01481	4.30945	3.24957e-05	0.00073067	2.09015
CAVIN2	-0.621858	9.4509	-4.3094	3.25018e-05	0.00073067	2.08998
RAB3IP	-0.33266	10.8448	-4.30886	3.25719e-05	0.000731612	2.08797
RASAL3	-0.499032	8.18012	-4.30751	3.27455e-05	0.000734877	2.08302
EBI3	-0.655934	5.58632	-4.30511	3.30569e-05	0.000741222	2.07422
GMPR	-0.560393	7.04838	-4.30457	3.31262e-05	0.000742135	2.07227
GPI	0.344319	12.8901	4.3027	3.33718e-05	0.000746182	2.0654
TRAT1	-0.804801	6.61197	-4.3025	3.33979e-05	0.000746182	2.06467
CD3G	-0.596265	6.99485	-4.30244	3.34062e-05	0.000746182	2.06444
SLFN12L	-0.579478	8.09299	-4.30232	3.34219e-05	0.000746182	2.064
CD1D	-0.53045	7.47214	-4.30207	3.34544e-05	0.000746266	2.0631
CLCN5	-0.266275	10.3172	-4.30104	3.359e-05	0.000747578	2.05933
CAPG	0.332602	12.4352	4.30079	3.3623e-05	0.000747578	2.05842
JAM2	-0.416347	8.68522	-4.30076	3.36274e-05	0.000747578	2.0583
ZNF510	-0.253718	10.1864	-4.30075	3.36285e-05	0.000747578	2.05827
NXF1	-0.201456	11.0014	-4.29998	3.37306e-05	0.000749047	2.05545
MCOLN2	-0.605735	7.58765	-4.29982	3.37523e-05	0.000749047	2.05485
SUGCT	0.595858	8.61848	4.29933	3.38175e-05	0.00074947	2.05306
KRT78	1.10646	1.99937	4.29906	3.38529e-05	0.00074947	2.05208
DNAH8	-0.968543	4.46847	-4.29902	3.3858e-05	0.00074947	2.05194
MICALL1	0.371966	9.78174	4.29788	3.40105e-05	0.000751764	2.04776
NCR3	-0.90844	3.45301	-4.29782	3.40196e-05	0.000751764	2.04751
LINC01354	-0.78623	4.75861	-4.29755	3.4055e-05	0.000751906	2.04654
TSSK3	-0.382157	6.09259	-4.29487	3.44167e-05	0.000759246	2.03671
TMOD3	0.289686	12.0758	4.29395	3.45407e-05	0.000761311	2.03337
S100A14	0.752713	11.0717	4.29374	3.4569e-05	0.000761311	2.03261
GFRA1	-0.914261	8.71212	-4.29335	3.46231e-05	0.000761646	2.03115
NLRP2B	-0.595898	2.5627	-4.2932	3.46429e-05	0.000761646	2.03062
C12orf56	1.50096	4.45795	4.29071	3.49839e-05	0.000767906	2.02151
TUBA4A	0.364137	10.791	4.29069	3.49869e-05	0.000767906	2.02143
PPP1R18	0.312532	11.002	4.28972	3.51202e-05	0.000770181	2.01789
GABRA4	-1.12659	2.701	-4.28872	3.52582e-05	0.000772418	2.01424
TDRD7	-0.258039	10.1648	-4.28855	3.52818e-05	0.000772418	2.01362
PRSS53	0.378637	6.14528	4.28714	3.5478e-05	0.00077606	2.00846
MIG7	1.13243	4.4737	4.28668	3.55415e-05	0.000776793	2.0068
EHBP1	0.310574	11.5663	4.28645	3.55738e-05	0.000776844	2.00596
ESR2	-0.41536	6.31606	-4.28567	3.5683e-05	0.000778273	2.00311
PRR11	0.419636	9.64378	4.28556	3.56992e-05	0.000778273	2.00268
CD160	-0.387631	5.38207	-4.28509	3.57646e-05	0.000778725	2.00098
HMGB3	0.436705	9.42859	4.28477	3.58095e-05	0.000778725	1.99981
RASAL2	0.257148	12.4164	4.28477	3.581e-05	0.000778725	1.9998
NUP58	0.229019	11.1245	4.28445	3.5855e-05	0.00077905	1.99863
TMPRSS11E	1.61925	4.5476	4.28327	3.60218e-05	0.000781644	1.99432
SIAH2	0.190941	10.0123	4.28318	3.60346e-05	0.000781644	1.99398
PRMT5	0.242222	10.6363	4.28167	3.62483e-05	0.000785623	1.98849
DUSP14	0.3749	8.55115	4.28065	3.63943e-05	0.000787688	1.98475
ACTR3C	-0.292285	10.5332	-4.28056	3.64063e-05	0.000787688	1.98444
RBX1	0.242032	9.83922	4.28036	3.64347e-05	0.000787688	1.98372
PPP2R1B	-0.210487	11.0088	-4.27877	3.66627e-05	0.000791957	1.97791
POLR2K	0.235409	10.0915	4.27821	3.67439e-05	0.000793051	1.97586
BCDIN3D	-0.226227	8.21136	-4.27782	3.68008e-05	0.000793081	1.97442
STARD3NL	0.198084	10.0842	4.27778	3.68065e-05	0.000793081	1.97427
ATP13A4-AS1	-0.850757	2.21651	-4.27693	3.69292e-05	0.000795067	1.97118
WFDC13	0.893149	4.51209	4.27555	3.71293e-05	0.000798712	1.96615
TCEA3	-0.673309	9.7456	-4.27452	3.72797e-05	0.000801019	1.9624
FAM25A	1.13089	1.92184	4.27439	3.72983e-05	0.000801019	1.96193
HAAO	-0.42083	7.2118	-4.27314	3.74823e-05	0.000804303	1.95736
GIMAP1-GIMAP5	-0.62578	7.26818	-4.27221	3.7619e-05	0.000806128	1.95397
RAET1G	0.800399	3.74549	4.27206	3.76406e-05	0.000806128	1.95344
ETF1	0.209395	12.1828	4.27193	3.76605e-05	0.000806128	1.95294
DNAJA4	0.498292	10.17	4.27096	3.78034e-05	0.00080852	1.94942
P4HA3	0.565252	8.10236	4.27036	3.78929e-05	0.000809652	1.94722
CDH2	0.741908	9.16918	4.27018	3.79188e-05	0.000809652	1.94659
NNMT	0.399307	12.6473	4.26943	3.80307e-05	0.000811373	1.94385
FBXW4	-0.226696	9.519	-4.26898	3.80981e-05	0.000812145	1.9422
MST1P2	-0.643406	7.67385	-4.26817	3.82188e-05	0.000814048	1.93926
GPC1	0.457743	10.4688	4.26762	3.83008e-05	0.000815125	1.93727
CDCA5	0.570533	7.80039	4.26698	3.8397e-05	0.000816504	1.93493
APLP2	0.349456	14.3577	4.2665	3.84692e-05	0.000817368	1.93319
PDLIM7	0.394755	10.7214	4.26532	3.8648e-05	0.000820186	1.92888
TMTC3	0.299494	11.133	4.26521	3.86651e-05	0.000820186	1.92847
SEC61G	0.343656	10.1453	4.2636	3.89088e-05	0.000824683	1.92262
RIPK3	-0.346736	9.16614	-4.26315	3.89774e-05	0.000825093	1.92099
MAP4K1	-0.58474	7.45209	-4.26306	3.89918e-05	0.000825093	1.92064
FLJ38576	-0.526823	3.99069	-4.26271	3.90455e-05	0.000825556	1.91936
SLC6A16	-0.557529	5.21312	-4.26181	3.91822e-05	0.000827771	1.91612
CDX2	-1.17492	5.55378	-4.26092	3.93196e-05	0.000829422	1.91286
NLRP4	-0.927898	1.40787	-4.26089	3.93242e-05	0.000829422	1.91275
HNF1B	-0.904823	8.57131	-4.26012	3.94427e-05	0.0008308	1.90995
TEX30	0.330202	7.10742	4.26005	3.94536e-05	0.0008308	1.9097
SLC24A2	0.837477	7.64955	4.25842	3.97055e-05	0.000835129	1.90378
NPEPPS	0.282022	11.8615	4.25831	3.97236e-05	0.000835129	1.90336
STMN1	0.347992	11.1098	4.25712	3.99078e-05	0.000838097	1.89906
IFNG-AS1	-0.956185	5.35874	-4.25699	3.99294e-05	0.000838097	1.89855
ANKS4B	-0.811827	8.45056	-4.25646	4.00118e-05	0.000839149	1.89664
HID1	-0.598403	10.0677	-4.25538	4.01809e-05	0.000841547	1.89272
PTPN5	-0.996591	4.19165	-4.25532	4.0191e-05	0.000841547	1.89248
ARHGAP11A	0.444833	9.52376	4.25491	4.0254e-05	0.000842185	1.89103
CYP4F29P	-0.955552	3.2688	-4.25413	4.03776e-05	0.000843887	1.88818
SPRR1A	1.71913	3.5159	4.25389	4.04149e-05	0.000843887	1.88732
ZNF596	-0.348277	7.23145	-4.25378	4.04329e-05	0.000843887	1.8869
PREX2	-0.516872	10.4969	-4.25219	4.06845e-05	0.000848044	1.88114
EFNA5	0.580704	9.57156	4.25211	4.06975e-05	0.000848044	1.88084
UBR5-AS1	-0.381949	4.73222	-4.25134	4.08198e-05	0.000849909	1.87805
ZWILCH	0.276877	9.28905	4.25101	4.08734e-05	0.000850344	1.87683
LOC285097	-1.05711	5.18014	-4.24998	4.10374e-05	0.000853071	1.87311
LOC100507388	-0.589829	5.6495	-4.24912	4.11765e-05	0.000855278	1.86996
COBL	-0.497431	9.73884	-4.24727	4.14744e-05	0.000860777	1.86326
SRSF8	-0.180402	10.6051	-4.24459	4.19101e-05	0.000869124	1.85355
FHOD3	0.641903	9.3212	4.2438	4.20406e-05	0.000871134	1.85066
BTLA	-0.896837	6.48525	-4.24276	4.2211e-05	0.000873967	1.8469
HS2ST1	0.273634	11.3259	4.24184	4.23632e-05	0.00087636	1.84356
EIF2S1	0.240455	11.4682	4.24145	4.24278e-05	0.00087636	1.84214
PADI1	1.87889	8.9336	4.24145	4.24279e-05	0.00087636	1.84214
LOC100131315	0.951719	5.67921	4.24096	4.25093e-05	0.000877342	1.84036
ZNF30	-0.313312	7.61787	-4.24042	4.25976e-05	0.000878465	1.83843
SLC4A8	-0.308968	9.41653	-4.23973	4.27124e-05	0.000879483	1.83593
ATG9B	0.85141	6.34641	4.23972	4.27147e-05	0.000879483	1.83588
IPO7	0.210679	12.846	4.23913	4.28137e-05	0.00088082	1.83373
BUB1	0.557246	9.05706	4.23825	4.29609e-05	0.00088315	1.83054
TOB1-AS1	-0.347432	5.02351	-4.23631	4.32864e-05	0.000887717	1.82352
MORF4L2	0.250669	12.6723	4.2363	4.32881e-05	0.000887717	1.82349
KANK4	0.904322	8.57945	4.23618	4.33088e-05	0.000887717	1.82304
LINC01781	-1.14073	2.88485	-4.23611	4.33199e-05	0.000887717	1.8228
SSR3	0.233085	13.108	4.23467	4.3564e-05	0.000892014	1.81758
SLC2A3	0.70914	12.0587	4.23424	4.36374e-05	0.000892812	1.81602
DAD1	0.207595	11.3096	4.23369	4.37307e-05	0.000893388	1.81403
LINC01503	0.515466	6.81101	4.23367	4.37344e-05	0.000893388	1.81395
CDC45	0.619826	7.17181	4.2332	4.38145e-05	0.00089432	1.81225
MCFD2	0.22656	12.4573	4.23238	4.39546e-05	0.000896473	1.80929
BMX	-0.837522	6.51759	-4.23085	4.42166e-05	0.000901109	1.80377
AGBL3	-0.401424	5.68519	-4.23033	4.43071e-05	0.000902244	1.80187
TXK	-0.629174	6.8973	-4.2297	4.4415e-05	0.000903733	1.79961
PPIB	0.237057	13.3612	4.22805	4.47024e-05	0.000908867	1.79361
FKBP10	0.399012	11.5412	4.22735	4.48231e-05	0.000910607	1.79111
FAM201A	-0.652509	5.77449	-4.22607	4.50475e-05	0.00091445	1.78647
LOC401585	0.763729	3.66044	4.22431	4.53567e-05	0.000920007	1.78011
COPS7A	0.244133	10.4977	4.22361	4.54806e-05	0.0009218	1.77758
CDH13	0.683061	8.58827	4.22158	4.58419e-05	0.000928396	1.77023
SLCO5A1	-0.515131	6.67048	-4.21899	4.63045e-05	0.000937035	1.7609
GREB1L	0.658417	8.87001	4.21754	4.65678e-05	0.000941629	1.75563
KAT14	-0.28486	9.46918	-4.21651	4.67543e-05	0.000944663	1.75192
TNFSF15	-0.515762	9.09618	-4.21615	4.68189e-05	0.000945231	1.75064
GLYCTK	-0.394144	8.43774	-4.21435	4.71485e-05	0.000951147	1.74412
MAD2L1	0.464924	8.3977	4.21396	4.72195e-05	0.000951838	1.74272
CA8	-0.861874	7.65604	-4.2131	4.73768e-05	0.000954267	1.73964
DMD	-0.6132	11.2131	-4.21233	4.75199e-05	0.000955382	1.73683
CDCA2	0.628095	7.81432	4.2123	4.75251e-05	0.000955382	1.73673
MCHR1	0.891832	3.59522	4.21217	4.75486e-05	0.000955382	1.73627
EPC2	-0.200871	10.4756	-4.212	4.75794e-05	0.000955382	1.73567
MTFP1	0.394672	8.21298	4.21166	4.76434e-05	0.000955926	1.73442
OR2T11	-0.559194	0.490018	-4.21142	4.76869e-05	0.00095606	1.73358
MFSD10	0.305457	9.96858	4.21041	4.78739e-05	0.000959067	1.72994
C7	-1.17954	13.6744	-4.20974	4.79988e-05	0.000960733	1.72752
FBXW8	-0.23681	9.84669	-4.20957	4.80311e-05	0.000960733	1.7269
DMP1	0.994215	4.89194	4.20877	4.81803e-05	0.00096295	1.72401
CARMIL2	-0.730986	6.43102	-4.20858	4.82162e-05	0.00096295	1.72332
PTPRCAP	-0.751041	7.98877	-4.20573	4.87515e-05	0.000972892	1.71307
RAB10	0.192336	12.3182	4.20507	4.88778e-05	0.000974221	1.71067
LCN6	-0.961859	1.83233	-4.20483	4.8923e-05	0.000974221	1.70981
SCGB3A2	0.812809	2.13753	4.20479	4.89307e-05	0.000974221	1.70966
ROCR	-1.13603	1.54951	-4.20448	4.89884e-05	0.000974622	1.70857
PBK	0.726996	7.12849	4.20371	4.91354e-05	0.000976796	1.70579
CAMKMT	-0.274423	7.18231	-4.20339	4.91965e-05	0.000977001	1.70463
PDE8A	-0.225035	10.7462	-4.20326	4.9221e-05	0.000977001	1.70417
EIF5A	0.251509	11.86	4.20066	4.97199e-05	0.000986149	1.6948
MRPL11	0.206224	9.52947	4.19937	4.99685e-05	0.000989867	1.69017
PANX2	0.744838	4.57025	4.1993	4.99836e-05	0.000989867	1.68989
LINC02521	0.55007	0.864337	4.19744	5.03445e-05	0.000996253	1.68321
TNFRSF21	0.455221	11.7088	4.1972	5.03905e-05	0.000996403	1.68236
AHSA1	0.24394	11.0646	4.19645	5.05384e-05	0.000998567	1.67964
ARHGEF38	-0.81759	9.92947	-4.19504	5.08141e-05	0.00100325	1.67459
C2orf88	-0.549665	9.40094	-4.19474	5.08733e-05	0.00100365	1.67351
FLNA	0.372299	15.5753	4.19375	5.10701e-05	0.00100677	1.66992
LINC00982	-0.95306	5.62454	-4.19337	5.11438e-05	0.00100746	1.66858
MOSPD1	0.300997	8.82486	4.19276	5.12647e-05	0.00100907	1.66639
S100A8	1.01471	8.34591	4.19178	5.14601e-05	0.00101197	1.66286
LOC100506585	-0.533864	6.78281	-4.19151	5.15144e-05	0.00101197	1.66188
CD9	0.372905	12.3102	4.19144	5.15286e-05	0.00101197	1.66162
ARHGEF33	-0.424656	5.60313	-4.18829	5.21607e-05	0.0010236	1.65031
SIT1	-0.745867	6.10452	-4.18795	5.22286e-05	0.00102416	1.6491
ADRB1	-0.819703	4.16942	-4.18701	5.24181e-05	0.0010271	1.64574
CNNM3-DT	-0.61535	2.55754	-4.18677	5.24667e-05	0.00102728	1.64488
IL1A	0.881294	6.80314	4.18587	5.2651e-05	0.00103011	1.64162
KRT17P1	1.27458	6.14637	4.18522	5.27834e-05	0.00103192	1.63929
TEK	-0.409554	9.58095	-4.18501	5.28262e-05	0.00103198	1.63854
LINC00612	-0.695883	5.53587	-4.18464	5.29011e-05	0.00103267	1.63722
LINC00299	-0.726966	4.54668	-4.18416	5.29991e-05	0.0010338	1.6355
AOAH	-0.511548	9.48416	-4.1832	5.31971e-05	0.00103682	1.63204
CDC6	0.623502	8.58751	4.18302	5.32336e-05	0.00103682	1.6314
MLF2	0.264514	10.6214	4.18234	5.33733e-05	0.00103876	1.62897
RGS5	-0.542576	11.9443	-4.18163	5.35202e-05	0.00104084	1.62642
LINC00402	-1.14843	4.73236	-4.18101	5.36487e-05	0.00104255	1.62419
PTGES3	0.266602	12.5582	4.18074	5.37041e-05	0.00104263	1.62324
HAT1	0.202965	10.2418	4.18041	5.37735e-05	0.00104263	1.62204
TPO	-1.14228	3.39773	-4.18024	5.38082e-05	0.00104263	1.62144
TPRN	-0.521349	8.61338	-4.18022	5.38136e-05	0.00104263	1.62135
ASPM	0.596699	10.4928	4.17696	5.44952e-05	0.00105505	1.60966
P2RY14	-0.540403	7.01779	-4.17671	5.45482e-05	0.00105529	1.60876
KLRK1	-0.731116	7.91683	-4.17623	5.46495e-05	0.00105646	1.60704
WDR86	0.7342	6.04203	4.17588	5.4723e-05	0.00105709	1.60579
MSANTD3-TMEFF1	0.364516	7.32769	4.17515	5.48761e-05	0.00105926	1.6032
HRC	-0.554381	4.46119	-4.1748	5.49516e-05	0.00105993	1.60192
SLC29A3	-0.333273	8.10492	-4.17445	5.50243e-05	0.00106055	1.60069
ARHGEF19	0.439255	8.12683	4.17344	5.52412e-05	0.00106394	1.59704
ZNF671	-0.334496	8.46865	-4.17156	5.56425e-05	0.00107087	1.59032
NOL3	0.35528	9.10932	4.17025	5.59241e-05	0.00107549	1.58564
TREH	-0.889233	4.4903	-4.16797	5.64191e-05	0.00108421	1.57746
TUBB3	0.580622	10.1346	4.16703	5.6624e-05	0.00108734	1.5741
XPO1	0.22447	13.0634	4.16595	5.68603e-05	0.00109049	1.57023
MANF	0.274367	10.0971	4.16589	5.68722e-05	0.00109049	1.57004
RERGL	-1.17064	3.98611	-4.16483	5.71053e-05	0.00109415	1.56624
BEAN1	0.537758	7.81213	4.16172	5.77927e-05	0.00110549	1.55514
KRT9	0.658421	0.795517	4.16151	5.78412e-05	0.00110549	1.55436
YARS	0.274136	10.9181	4.16133	5.78802e-05	0.00110549	1.55374
OSGEPL1-AS1	-0.368378	4.79939	-4.16104	5.79457e-05	0.00110549	1.55269
RASIP1	-0.39901	7.31032	-4.16103	5.79465e-05	0.00110549	1.55267
MZT1	0.379383	8.75147	4.16101	5.79527e-05	0.00110549	1.55257
L1CAM	1.18077	7.07493	4.16076	5.80086e-05	0.00110567	1.55168
LINC00460	1.15565	4.3824	4.16058	5.80472e-05	0.00110567	1.55106
PLEKHB1	-0.656116	8.76844	-4.15997	5.81839e-05	0.00110746	1.54888
RIPK2	0.299072	9.71177	4.15957	5.8275e-05	0.0011077	1.54743
HACD1	0.541568	6.13593	4.15953	5.82822e-05	0.0011077	1.54731
PELO	0.188234	10.8129	4.15718	5.88119e-05	0.00111695	1.53892
FFAR4	-0.647714	6.28436	-4.15638	5.89948e-05	0.00111961	1.53604
POSTN	0.765026	14.7912	4.15554	5.9186e-05	0.00112241	1.53304
BAG3	0.464373	9.94326	4.15496	5.93182e-05	0.00112308	1.53096
CFDP1	0.220376	10.3198	4.15484	5.93441e-05	0.00112308	1.53056
LINC01597	-0.908262	4.588	-4.15481	5.9351e-05	0.00112308	1.53045
GOLGA2P5	-0.435975	7.68411	-4.15445	5.94334e-05	0.00112382	1.52917
LOC110091776	-0.569291	4.38844	-4.1532	5.97201e-05	0.00112826	1.5247
HSD17B6	0.71083	7.35287	4.15305	5.97552e-05	0.00112826	1.52415
ANKLE2	0.26373	11.7777	4.15262	5.98541e-05	0.00112872	1.52262
CBX3	0.279244	12.1634	4.15251	5.98789e-05	0.00112872	1.52224
PLA2G6	-0.30655	8.3457	-4.15238	5.991e-05	0.00112872	1.52176
N4BP2L1	-0.284398	9.49118	-4.14996	6.04692e-05	0.00113843	1.51314
POC1B-AS1	-0.394708	7.19356	-4.14886	6.0726e-05	0.00114243	1.5092
ABCG8	-1.20142	2.49348	-4.14733	6.10838e-05	0.00114833	1.50375
CERCAM	0.434224	10.8434	4.14706	6.11467e-05	0.00114868	1.5028
MIR325HG	0.737174	1.49351	4.14664	6.12453e-05	0.0011497	1.50131
CHCHD2	0.253434	12.1613	4.14602	6.13921e-05	0.0011513	1.49908
KLK5	2.05365	3.14404	4.1457	6.14685e-05	0.0011513	1.49793
IRAK1BP1	-0.319289	7.98501	-4.14554	6.15053e-05	0.0011513	1.49738
ITGA6	0.425915	14.0409	4.14547	6.15218e-05	0.0011513	1.49713
RAB23	0.365517	10.2912	4.14534	6.15524e-05	0.0011513	1.49667
LYRM9	-0.313229	7.2646	-4.14486	6.16664e-05	0.0011526	1.49495
HSPE1	0.345242	10.8115	4.14398	6.18759e-05	0.00115499	1.4918
LOC100506124	-0.333349	6.41869	-4.14395	6.1883e-05	0.00115499	1.4917
LOC101929295	-0.323567	5.383	-4.1436	6.1965e-05	0.00115568	1.49047
PSMA6	0.258097	11.4875	4.14301	6.21066e-05	0.00115749	1.48835
VKORC1	0.243915	10.5472	4.14166	6.24296e-05	0.00116138	1.48354
GPRC5B	-0.487543	9.85826	-4.14161	6.24397e-05	0.00116138	1.48339
TDH	-1.32684	2.32243	-4.14157	6.24493e-05	0.00116138	1.48325
SYK	-0.283862	11.4376	-4.14074	6.26489e-05	0.0011638	1.48029
EMC4	0.208026	10.5648	4.14066	6.26693e-05	0.0011638	1.47999
DDIAS	0.460678	7.05911	4.1401	6.28038e-05	0.00116546	1.478
KIAA1211	-0.556277	10.2091	-4.13962	6.29207e-05	0.00116593	1.47627
RHCG	1.31819	4.03491	4.13946	6.29575e-05	0.00116593	1.47573
PGM2	0.226882	10.652	4.13944	6.29635e-05	0.00116593	1.47564
SNRPD2	0.202874	11.2689	4.13824	6.32537e-05	0.00117046	1.47138
MID1	-0.345483	10.362	-4.13744	6.34484e-05	0.00117259	1.46853
CAPN3	-0.314625	8.55427	-4.13736	6.3467e-05	0.00117259	1.46825
SLC43A3	0.333985	10.5623	4.13705	6.35432e-05	0.00117259	1.46714
CYYR1-AS1	-0.549374	5.39319	-4.13703	6.35493e-05	0.00117259	1.46705
EGLN3	0.883728	10.8015	4.13677	6.36107e-05	0.00117289	1.46616
TP63	0.880451	7.56108	4.13644	6.36934e-05	0.00117358	1.46495
SLC1A2	-1.12575	7.86668	-4.13561	6.3896e-05	0.00117648	1.46201
GMIP	-0.269939	9.24357	-4.13506	6.40308e-05	0.00117812	1.46005
ADH1A	-0.902742	3.74326	-4.13436	6.42024e-05	0.00118044	1.45757
CKAP2L	0.569609	8.15588	4.13336	6.44482e-05	0.00118335	1.45403
CDC27	0.223036	11.8164	4.13335	6.44516e-05	0.00118335	1.45398
YBX1	0.290991	13.2903	4.13236	6.46974e-05	0.00118702	1.45045
VIPR2	-0.669094	6.39113	-4.13179	6.48372e-05	0.00118874	1.44845
FBXO45	0.202575	10.1561	4.13154	6.48993e-05	0.00118904	1.44756
TSPAN33	-0.446625	8.44307	-4.13066	6.51191e-05	0.00119223	1.44442
THCAT158	0.728655	1.99059	4.12921	6.54814e-05	0.00119801	1.43928
NRIP2	-0.299434	7.53259	-4.12767	6.58706e-05	0.00120428	1.43378
GRK6P1	-0.556733	4.21341	-4.12633	6.62081e-05	0.0012096	1.42904
CNOT2	0.173987	11.4926	4.12484	6.65879e-05	0.00121569	1.42374
SLC25A34	-0.430945	6.58461	-4.12365	6.68922e-05	0.00122038	1.41951
ABHD15	-0.198515	9.59627	-4.12342	6.69516e-05	0.00122061	1.41869
BCAS2	0.227604	9.91569	4.12318	6.70112e-05	0.00122084	1.41786
CCR2	-0.570767	8.85009	-4.12282	6.71053e-05	0.00122169	1.41656
PGM5	-0.640443	8.17413	-4.12197	6.73239e-05	0.00122481	1.41355
ANXA2P1	-0.491434	5.84984	-4.12157	6.74256e-05	0.0012258	1.41215
ZCCHC18	-0.46212	6.01896	-4.11998	6.78389e-05	0.00123169	1.40648
LINC02178	0.605575	0.563878	4.11996	6.78445e-05	0.00123169	1.40641
NAPSB	-0.703931	8.49967	-4.11907	6.80753e-05	0.00123502	1.40326
CEP55	0.600569	8.88298	4.11828	6.82816e-05	0.00123699	1.40045
OSMR	0.358494	12.2726	4.11813	6.83204e-05	0.00123699	1.39993
RHNO1	0.2696	9.37974	4.1181	6.83271e-05	0.00123699	1.39983
KCNA2	-0.750416	3.67492	-4.11716	6.8573e-05	0.00124058	1.3965
FAM19A2	-0.583111	6.06504	-4.11637	6.87827e-05	0.0012435	1.39367
RPS6KA5	-0.300504	8.83785	-4.1145	6.92751e-05	0.00125153	1.38706
ANO5	-0.782005	8.19655	-4.11249	6.98101e-05	0.00125964	1.37993
KLHL32	-0.661771	4.9778	-4.11245	6.98209e-05	0.00125964	1.37979
ANKRD23	-0.276138	7.09702	-4.1113	7.01266e-05	0.00126428	1.37574
INMT	-0.53328	10.7511	-4.10969	7.05593e-05	0.00127119	1.37003
LOC102546294	-0.42145	4.65621	-4.10923	7.06854e-05	0.00127258	1.36838
TIGD4	-0.48642	5.61105	-4.10901	7.07447e-05	0.00127277	1.3676
FGFR2	-0.585423	10.3062	-4.10612	7.15282e-05	0.00128519	1.35739
INPP5A	-0.16548	10.3325	-4.1061	7.15341e-05	0.00128519	1.35732
PLPP1	-0.308475	10.2358	-4.10552	7.16935e-05	0.00128716	1.35525
KAT6B	-0.214387	10.8744	-4.10508	7.18121e-05	0.0012884	1.35372
VCL	0.272001	13.6094	4.10438	7.20047e-05	0.0012903	1.35124
SNX6	0.214093	11.8179	4.10434	7.20175e-05	0.0012903	1.35107
DBH	-0.581593	3.72365	-4.10358	7.22252e-05	0.00129312	1.3484
ATP6V0E2-AS1	-0.432625	5.76143	-4.10215	7.26217e-05	0.00129933	1.34333
MAGT1	0.239621	12.3979	4.10164	7.27626e-05	0.00130043	1.34153
SLC43A1	-0.73536	8.92871	-4.10156	7.27838e-05	0.00130043	1.34127
LINC01184	-0.203284	10.3349	-4.10078	7.30014e-05	0.00130342	1.3385
CCDC88C	-0.393875	10.0455	-4.10049	7.3082e-05	0.00130397	1.33748
LOC285762	-0.431803	5.29407	-4.09934	7.34031e-05	0.0013088	1.33341
OSBPL7	-0.504331	9.50584	-4.09905	7.34833e-05	0.00130932	1.3324
STAT4	-0.504893	8.61728	-4.09801	7.37754e-05	0.00131312	1.32872
COLGALT2	-1.02572	7.96195	-4.09767	7.38718e-05	0.00131312	1.32751
CENPI	0.479952	7.79604	4.09754	7.39075e-05	0.00131312	1.32707
FGF9	-0.818259	5.87906	-4.09754	7.39075e-05	0.00131312	1.32707
RUVBL1	0.240274	10.2522	4.09739	7.39495e-05	0.00131312	1.32654
PAFAH1B2	0.201005	12.293	4.0968	7.41175e-05	0.00131521	1.32444
LOC101927908	-0.545018	0.640451	-4.09529	7.45443e-05	0.00132187	1.31912
MYO7B	-1.35764	8.64735	-4.09504	7.46166e-05	0.00132225	1.31822
NUSAP1	0.482011	9.54176	4.09472	7.47062e-05	0.00132294	1.31711
ZNF429	-0.345604	9.49379	-4.09174	7.55608e-05	0.00133688	1.30657
ITGAL	-0.553655	9.56026	-4.09161	7.55965e-05	0.00133688	1.30613
LINC01374	-0.765342	2.29084	-4.09108	7.57487e-05	0.00133866	1.30426
ANKRD29	-0.723666	7.29943	-4.09002	7.60578e-05	0.0013432	1.30049
USP32	0.226633	11.7089	4.08883	7.64015e-05	0.00134836	1.29631
NLRP10	0.844135	0.982883	4.08848	7.65025e-05	0.00134922	1.29509
NME9	-0.258397	7.04761	-4.08757	7.67677e-05	0.00135298	1.29188
LINC01003	-0.388113	5.8601	-4.08724	7.68667e-05	0.0013538	1.29069
C19orf33	0.635718	10.4794	4.08629	7.71447e-05	0.00135778	1.28734
LINC01429	0.599105	6.00458	4.08588	7.72657e-05	0.00135899	1.28589
TRPS1	0.345794	11.8104	4.08537	7.74152e-05	0.00136069	1.2841
KDM2B	-0.216414	9.79344	-4.08483	7.75742e-05	0.00136256	1.2822
ACSM6	-0.688203	2.7842	-4.08428	7.77364e-05	0.00136449	1.28027
SCT	0.780207	4.40991	4.084	7.7818e-05	0.001365	1.27929
CCT7	0.193725	12.1662	4.08365	7.79228e-05	0.0013652	1.27805
PTPRJ	-0.280993	12.0617	-4.08345	7.79817e-05	0.0013652	1.27735
RASA1	0.316221	11.7065	4.08343	7.79873e-05	0.0013652	1.27728
KLHL33	-0.6486	3.81352	-4.08285	7.81598e-05	0.0013673	1.27523
HMGXB4	0.216748	9.80034	4.0823	7.83249e-05	0.00136926	1.27328
SLC16A1	0.43916	11.1585	4.08181	7.84698e-05	0.00136998	1.27157
FLNB-AS1	0.362421	9.44761	4.0818	7.84715e-05	0.00136998	1.27155
FRG1-DT	-0.29273	7.70136	-4.08065	7.88176e-05	0.00137509	1.26747
CHRNA6	-0.693887	4.71688	-4.07987	7.90505e-05	0.00137748	1.26474
MYOCD	-0.823883	6.26298	-4.07984	7.90607e-05	0.00137748	1.26462
GPX1	0.286576	12.3314	4.07955	7.91468e-05	0.00137806	1.26361
LRRC8A	0.410058	11.7944	4.07936	7.92055e-05	0.00137815	1.26292
ARHGEF6	-0.318633	10.8193	-4.07804	7.96016e-05	0.00138337	1.2583
REPIN1	-0.286976	10.3075	-4.07801	7.96117e-05	0.00138337	1.25818
PDIA6	0.297886	13.2997	4.07737	7.98041e-05	0.00138545	1.25595
CCNA2	0.497198	8.87799	4.07725	7.98425e-05	0.00138545	1.2555
PLD4	-0.714615	7.12345	-4.07709	7.98915e-05	0.00138545	1.25493
PADI3	1.70809	4.21398	4.07573	8.03049e-05	0.00139168	1.25015
AUH	-0.24259	8.88467	-4.07523	8.04559e-05	0.00139337	1.24841
MELTF	0.797094	9.97587	4.07251	8.12907e-05	0.00140689	1.23885
TRIM34	-0.218271	9.33652	-4.07207	8.14268e-05	0.0014083	1.2373
GAPT	-0.611353	7.58939	-4.07174	8.1531e-05	0.00140917	1.23612
MAFF	0.436311	10.3923	4.0715	8.16045e-05	0.0014095	1.23528
PICSAR	1.36045	2.06691	4.07074	8.18394e-05	0.00141261	1.23262
FAM226A	-0.58538	3.50463	-4.07029	8.19811e-05	0.00141301	1.23102
FAM226B	-0.58538	3.50463	-4.07029	8.19811e-05	0.00141301	1.23102
LOC100507507	0.281808	7.37169	4.07014	8.20254e-05	0.00141301	1.23052
DNER	1.1362	5.14292	4.06894	8.24014e-05	0.00141734	1.22628
LMAN1	0.306847	12.7541	4.06868	8.24809e-05	0.00141734	1.22539
PIGA	0.232235	9.62924	4.06862	8.2502e-05	0.00141734	1.22515
ANXA4	-0.548517	13.3916	-4.0686	8.25084e-05	0.00141734	1.22508
TSPAN5	0.466943	9.18956	4.06845	8.25538e-05	0.00141734	1.22457
RRN3P1	-0.29343	7.83366	-4.06829	8.2605e-05	0.00141734	1.224
CPNE2	0.240087	9.23581	4.06571	8.34172e-05	0.00143033	1.21494
FGD6	0.36487	11.5854	4.06514	8.3597e-05	0.00143247	1.21294
ZNF79	-0.207071	8.23974	-4.06453	8.37911e-05	0.00143485	1.21079
PLIN2	0.459688	11.4786	4.06367	8.40659e-05	0.00143816	1.20776
FXYD1	-0.761174	5.81595	-4.06357	8.40954e-05	0.00143816	1.20744
CNR2	-1.239	3.95998	-4.06211	8.45616e-05	0.00144518	1.20232
GAPLINC	0.579606	4.89482	4.06136	8.48038e-05	0.00144836	1.19967
VAPA	0.254987	12.272	4.06115	8.48724e-05	0.00144858	1.19892
COL19A1	-1.16393	5.45778	-4.06081	8.49812e-05	0.00144918	1.19774
KIF12	-0.890632	8.99031	-4.06069	8.50193e-05	0.00144918	1.19732
IQCK	-0.259897	9.24237	-4.05997	8.52517e-05	0.00145219	1.19479
C5orf63	-0.332403	8.66531	-4.05928	8.54735e-05	0.00145501	1.19239
HSPD1	0.383868	13.2592	4.05809	8.586e-05	0.00146063	1.18821
ABCA10	-0.618244	9.1728	-4.05743	8.6075e-05	0.00146292	1.18589
SOX8	-0.875969	6.12685	-4.05733	8.61071e-05	0.00146292	1.18555
SLC1A5	0.33398	11.0772	4.05385	8.72497e-05	0.00148136	1.17334
MARS	0.190038	11.4876	4.05342	8.7392e-05	0.00148281	1.17183
LEPROT	0.1989	12.2379	4.05308	8.75043e-05	0.00148374	1.17065
NFATC2	-0.460218	9.83933	-4.05289	8.75667e-05	0.00148383	1.16999
GGTA1P	-0.483753	8.41841	-4.05183	8.79181e-05	0.00148881	1.16628
ADAM9	0.441882	13.7049	4.0516	8.79963e-05	0.00148916	1.16545
LCE3E	0.624997	0.339236	4.0513	8.80958e-05	0.00148956	1.16441
PRODH2	-0.968916	1.26495	-4.05118	8.81348e-05	0.00148956	1.164
CTC1	-0.286901	9.7164	-4.05028	8.8435e-05	0.00149367	1.16085
CLDN18	-1.6772	11.646	-4.04996	8.85424e-05	0.00149451	1.15973
ERICH5	-1.0574	8.02374	-4.04962	8.86566e-05	0.00149546	1.15853
CLIP4	0.30405	11.137	4.04914	8.8819e-05	0.00149723	1.15684
LINC01932	0.462941	0.421931	4.04782	8.92647e-05	0.00150376	1.15221
NPM1	0.270113	14.1201	4.04704	8.95253e-05	0.00150717	1.14951
LSM11	0.183675	9.59802	4.04686	8.95872e-05	0.00150724	1.14887
CD7	-0.630155	6.11001	-4.0464	8.97435e-05	0.00150889	1.14725
AURKB	0.55454	6.87069	4.04561	9.0012e-05	0.00151242	1.14449
PSMG3	0.271184	9.31791	4.04508	9.01912e-05	0.00151445	1.14265
LOC102723709	-0.619783	2.68764	-4.04464	9.03422e-05	0.00151597	1.1411
FCMR	-0.874983	7.5206	-4.04448	9.03981e-05	0.00151597	1.14053
CD247	-0.591597	7.51603	-4.04422	9.0487e-05	0.00151648	1.13962
LINC01615	0.778204	4.20024	4.04385	9.06124e-05	0.00151687	1.13833
DENND2C	0.495794	7.93621	4.04381	9.06277e-05	0.00151687	1.13818
BTG2	-0.565954	11.6296	-4.04344	9.07537e-05	0.00151773	1.13689
IGFL3	1.07988	3.45194	4.04331	9.0796e-05	0.00151773	1.13646
ARPC2	0.187016	13.186	4.04249	9.10808e-05	0.00152151	1.13356
FAH	0.357684	8.54538	4.0418	9.13185e-05	0.0015245	1.13115
KRT33B	0.412729	0.342106	4.04152	9.14144e-05	0.00152512	1.13018
PDK2	-0.305439	9.12828	-4.04056	9.17471e-05	0.00152902	1.12682
AJUBA	0.390526	9.42484	4.0405	9.17661e-05	0.00152902	1.12662
CTSD	0.355875	14.4959	4.0401	9.19042e-05	0.00153034	1.12523
CCDC58	0.281442	7.88041	4.03931	9.21813e-05	0.00153397	1.12245
ABCC6	-0.703731	7.62148	-4.03878	9.23648e-05	0.00153572	1.1206
NUP155	0.298848	11.045	4.03866	9.24049e-05	0.00153572	1.1202
PPP2CA	0.170701	11.917	4.03805	9.26205e-05	0.00153783	1.11805
CP	1.22359	11.91	4.03796	9.26504e-05	0.00153783	1.11775
PSMA7	0.229489	11.8052	4.03711	9.29493e-05	0.00154181	1.11477
TAF9	0.222395	9.9437	4.03549	9.35174e-05	0.00155024	1.10913
FLT1	0.36965	11.7467	4.03496	9.37068e-05	0.00155239	1.10725
IL11RA	-0.355347	7.67945	-4.03429	9.3944e-05	0.00155532	1.10492
PCSK7	-0.270911	10.3059	-4.03343	9.42491e-05	0.00155938	1.10192
TXNDC17	0.24731	9.61302	4.03232	9.46416e-05	0.00156458	1.09807
IHH	-1.40267	5.8906	-4.03219	9.46887e-05	0.00156458	1.09761
MXD4	-0.262283	10.2837	-4.03204	9.47442e-05	0.00156458	1.09707
CASTOR3	-0.516875	9.36518	-4.03158	9.49059e-05	0.00156574	1.09549
LINC01659	-0.773919	2.55698	-4.0315	9.49351e-05	0.00156574	1.0952
LINC02028	-0.777538	2.5372	-4.03124	9.50309e-05	0.00156632	1.09427
SLC27A3	-0.295715	8.65108	-4.03098	9.51239e-05	0.00156686	1.09337
CEP68	-0.17859	10.6168	-4.03057	9.52715e-05	0.0015672	1.09193
HAUS2	0.173698	10.0875	4.03046	9.53075e-05	0.0015672	1.09158
ANKRD44-IT1	-0.5027	5.88696	-4.03041	9.53261e-05	0.0015672	1.0914
COL3A1	0.550775	18.2612	4.02967	9.55931e-05	0.0015706	1.08881
MIR29B2CHG	-0.401721	8.49956	-4.02904	9.58205e-05	0.00157334	1.08661
TAL1	-0.467659	6.74623	-4.02871	9.59388e-05	0.00157428	1.08547
EOMES	-0.796652	6.82051	-4.0284	9.60511e-05	0.00157513	1.08439
MCM2	0.443074	9.74466	4.02719	9.64905e-05	0.00158047	1.08017
HMX2	-0.816669	1.05563	-4.02713	9.65138e-05	0.00158047	1.07994
BICDL1	-0.418461	9.06572	-4.027	9.65597e-05	0.00158047	1.0795
JPH4	-0.503126	4.75041	-4.02656	9.67221e-05	0.00158121	1.07795
PLA2G2D	-1.17973	5.20409	-4.02636	9.67917e-05	0.00158121	1.07728
LOC100129697	-0.735343	2.75687	-4.02622	9.68426e-05	0.00158121	1.0768
ARNTL2-AS1	0.696081	4.00643	4.02608	9.68938e-05	0.00158121	1.07631
TCP1	0.264351	12.2045	4.02604	9.69098e-05	0.00158121	1.07615
GIMAP2	-0.325113	9.26128	-4.02551	9.71028e-05	0.00158319	1.07431
DNAH11	1.01469	7.65062	4.02538	9.71528e-05	0.00158319	1.07384
GMDS-DT	-0.310852	7.36058	-4.02499	9.72947e-05	0.0015845	1.07249
BUB1B	0.495136	8.72737	4.02469	9.74054e-05	0.00158531	1.07143
CD3D	-0.628758	7.736	-4.02412	9.76135e-05	0.0015877	1.06946
RASA4CP	-0.593378	6.28032	-4.02356	9.78201e-05	0.00159007	1.0675
ZDHHC1	-0.31905	7.61023	-4.02205	9.83766e-05	0.00159757	1.06225
FAM120AOS	-0.211229	10.5663	-4.02198	9.84046e-05	0.00159757	1.06199
SHISAL2A	-0.660389	5.16229	-4.02007	9.91145e-05	0.00160808	1.05534
PPL	0.52237	11.839	4.01774	9.9985e-05	0.00162119	1.04725
PPEF1	0.66742	6.86242	4.01659	0.000100419	0.00162721	1.04325
SCN4B	-0.585416	8.15817	-4.01627	0.000100539	0.00162814	1.04214
APBB2	0.271939	11.9949	4.01558	0.000100803	0.0016314	1.03971
BTN1A1	-0.602765	2.97354	-4.0149	0.000101058	0.00163451	1.03737
FLRT2	-0.711486	11.2757	-4.01364	0.00010154	0.00164128	1.03298
STMN3	0.433173	9.89704	4.01325	0.000101689	0.00164267	1.03162
P2RX1	-0.881068	7.39117	-4.01279	0.000101866	0.00164449	1.03001
SRPX2	0.429438	10.7125	4.01251	0.000101972	0.00164519	1.02905
TNFRSF13B	-1.09399	3.29884	-4.01088	0.000102597	0.00165347	1.02339
EFCAB3	0.470942	4.70255	4.01084	0.000102613	0.00165347	1.02325
SEMA4G	-0.601142	8.68233	-4.01066	0.000102684	0.00165358	1.02261
COL1A2	0.551486	17.4044	4.01013	0.000102887	0.00165583	1.02079
GYS1	0.250477	9.74219	4.00939	0.000103173	0.0016594	1.01822
ZNF589	-0.277709	9.36251	-4.0085	0.000103518	0.00166392	1.01513
PPFIA1	0.22601	11.5694	4.00797	0.000103725	0.00166622	1.01328
ENAH	0.30944	12.2826	4.00752	0.0001039	0.00166704	1.01172
ZNF189	-0.316973	10.9506	-4.00751	0.000103905	0.00166704	1.01168
PRDM16	-0.611473	7.73773	-4.00704	0.000104089	0.00166896	1.01004
KCNQ1	-0.541464	9.02213	-4.00646	0.000104316	0.00167158	1.00802
ZPBP	-0.472171	0.566118	-4.00613	0.000104445	0.00167204	1.00688
CDO1	-0.703996	7.75105	-4.00606	0.000104474	0.00167204	1.00663
ZC2HC1C	-0.346349	7.19207	-4.00526	0.000104786	0.00167507	1.00387
FCRL3	-1.08172	6.00264	-4.00524	0.000104793	0.00167507	1.00381
ST6GALNAC5	0.677985	8.62394	4.00483	0.000104957	0.00167614	1.00236
SELENOP	-0.573038	12.7435	-4.00475	0.000104989	0.00167614	1.00208
ZFPM1	-0.574838	6.90648	-4.00404	0.000105268	0.00167683	0.999628
KLHDC9	-0.424865	6.24509	-4.004	0.000105284	0.00167683	0.999481
WNT10B	-0.637606	4.23382	-4.00391	0.00010532	0.00167683	0.999168
CHRM3-AS1	-0.887517	2.20716	-4.00389	0.000105327	0.00167683	0.999105
SPDYE4	-0.509447	0.695294	-4.00382	0.000105355	0.00167683	0.998858
FOXM1	0.573125	8.53663	4.00347	0.000105493	0.001678	0.997649
RAD1	0.169718	10.0182	4.00289	0.000105722	0.0016806	0.995649
CD8A	-0.722766	8.23474	-4.00229	0.000105959	0.00168334	0.993575
ANGPTL1	-0.404433	9.09076	-4.00081	0.000106553	0.00169174	0.988407
CACNA1I	-0.890335	4.86449	-4.00026	0.000106769	0.00169338	0.986529
SBF2	0.186143	11.812	4.00022	0.000106787	0.00169338	0.986379
ZNF862	-0.290474	9.56537	-3.99961	0.000107032	0.00169623	0.984256
CALN1	-0.953344	5.00971	-3.9976	0.000107843	0.00170804	0.97728
MRPL40	0.195953	9.58114	3.99737	0.000107933	0.00170842	0.976508
LRAT	0.714426	5.89665	3.9966	0.000108246	0.00171234	0.973826
RCOR1	0.258029	11.0183	3.99587	0.000108543	0.00171598	0.971296
MTMR9LP	-0.353845	8.19749	-3.99446	0.000109117	0.00172401	0.966418
TM2D2	0.263594	10.3348	3.99301	0.000109711	0.00173134	0.961399
FAM184A	-0.481321	6.89678	-3.993	0.000109714	0.00173134	0.961369
DCDC2C	-0.856394	1.94326	-3.99262	0.000109874	0.0017328	0.960027
NGF	-0.739483	3.74247	-3.99212	0.000110078	0.00173496	0.958314
PPP1R16B	-0.604593	9.41939	-3.99174	0.000110234	0.00173598	0.956999
SMIM3	0.357856	10.6442	3.99164	0.000110276	0.00173598	0.956649
DCANP1	-0.857112	4.70729	-3.99038	0.000110797	0.00174312	0.952289
IL22RA1	-0.938094	8.83885	-3.98954	0.000111149	0.0017476	0.94936
USHBP1	-0.373649	6.13023	-3.98813	0.000111734	0.00175512	0.944505
TMEM74	-0.527433	4.3185	-3.98807	0.000111762	0.00175512	0.94427
LINGO4	-0.775834	2.98531	-3.98753	0.000111986	0.00175669	0.942424
BCAT1	0.58901	12.2165	3.9875	0.000111998	0.00175669	0.942323
NPDC1	-0.487132	9.61433	-3.98695	0.000112232	0.00175826	0.940397
LINC01798	-0.695107	2.8982	-3.98694	0.000112233	0.00175826	0.940382
MS4A1	-1.54668	7.35966	-3.98672	0.000112325	0.00175851	0.939628
C9orf152	-0.825248	7.87377	-3.98658	0.000112385	0.00175851	0.939133
HOMER1	0.370699	8.94796	3.98584	0.000112697	0.00176233	0.936569
C12orf42	-1.04675	2.60915	-3.98521	0.000112963	0.00176438	0.934393
GPC6	0.485601	10.8322	3.98521	0.000112964	0.00176438	0.934382
TMED6	-1.3111	6.19669	-3.98477	0.00011315	0.00176529	0.932866
LINC01711	0.590516	4.95467	3.98462	0.000113212	0.00176529	0.932359
SPIB	-0.605596	8.66045	-3.98459	0.000113227	0.00176529	0.932235
LINC01714	0.455563	0.440987	3.98402	0.000113467	0.00176798	0.930273
LOC441454	-0.317625	7.26373	-3.98352	0.000113679	0.00177021	0.92855
ACSM1	-0.811556	5.61348	-3.98309	0.000113864	0.00177099	0.927048
CKAP5	0.185767	12.3325	3.98308	0.000113865	0.00177099	0.927037
PSTPIP1	-0.473461	7.56661	-3.982	0.000114326	0.00177709	0.923302
TM4SF5	-1.29627	6.17028	-3.98121	0.000114667	0.00178132	0.920551
ATP13A3	0.258626	12.9658	3.98002	0.000115178	0.00178819	0.91644
RP1	1.23002	5.83696	3.9788	0.000115703	0.00179344	0.912237
PAOX	-0.302674	7.24704	-3.97869	0.000115752	0.00179344	0.911847
C11orf54	-0.26282	10.7124	-3.97861	0.000115785	0.00179344	0.911582
INHBA	0.531402	13.0155	3.97859	0.000115793	0.00179344	0.911522
ZNF704	-0.440296	11.8061	-3.9776	0.000116223	0.00179901	0.908091
NAT8L	-0.866755	5.23646	-3.97729	0.00011636	0.00179901	0.907006
LINC00601	0.761425	1.82642	3.97721	0.000116392	0.00179901	0.90675
ZNF80	-0.317687	7.25107	-3.97712	0.00011643	0.00179901	0.906449
SAMD4A	0.313574	10.6124	3.97489	0.000117405	0.001813	0.898742
CCNE1	0.540771	7.07216	3.97434	0.000117646	0.00181564	0.896846
RALB	0.210746	11.3095	3.97399	0.000117802	0.00181697	0.895622
MCC	0.286738	11.0448	3.97374	0.000117909	0.0018172	0.89478
ZNF786	-0.245691	8.0463	-3.97363	0.000117957	0.0018172	0.894405
CLNK	-0.370162	6.89945	-3.97337	0.000118073	0.00181768	0.893498
FAM167B	-0.349751	5.84242	-3.97325	0.000118128	0.00181768	0.893064
RIC8A	0.146673	11.2475	3.9722	0.000118592	0.00182354	0.889441
TK1	0.530299	8.73161	3.97207	0.00011865	0.00182354	0.888995
LINC02325	-0.724615	2.85927	-3.97126	0.000119008	0.00182796	0.88621
STRN3	0.176643	11.1175	3.97104	0.000119105	0.00182837	0.885457
SH2D1A	-0.719866	7.33081	-3.97072	0.000119246	0.00182923	0.884359
MFAP2	0.494878	10.3068	3.9706	0.000119302	0.00182923	0.883928
ZBTB18	-0.283301	10.0384	-3.97009	0.00011953	0.00183165	0.882161
PPARD	0.299704	9.78391	3.96955	0.000119771	0.00183425	0.880302
NAP1L6	-0.507996	3.98022	-3.96931	0.000119876	0.00183477	0.879495
ESYT2	0.221723	13.0476	3.96773	0.000120586	0.00184456	0.874034
ANKRD37	0.59949	7.48345	3.96652	0.00012113	0.00185179	0.869875
LINC00996	-0.492967	6.07964	-3.96621	0.000121271	0.00185285	0.868801
ZNF75D	-0.1847	10.2959	-3.9659	0.000121409	0.00185375	0.867751
CCDC198	-0.630165	9.30551	-3.96576	0.000121473	0.00185375	0.867266
HTR6	-0.46909	3.63288	-3.96413	0.000122213	0.00186394	0.861654
KDM5B	0.253468	12.5624	3.96381	0.00012236	0.0018651	0.860539
NDUFB2-AS1	-0.369982	3.86991	-3.96315	0.000122663	0.00186825	0.858259
BAAT	-1.18898	6.95137	-3.96304	0.000122712	0.00186825	0.857891
COX7A2L	0.174885	10.8822	3.96267	0.00012288	0.00186972	0.856622
RFC4	0.358275	8.71395	3.96245	0.000122984	0.00187021	0.855843
GJA4	-0.410069	7.77026	-3.96159	0.000123377	0.00187508	0.852896
C17orf53	0.483321	6.09122	3.9611	0.0001236	0.00187738	0.851223
FAM169B	-0.993219	3.11901	-3.96094	0.000123676	0.00187743	0.850658
ADRA2A	-0.753522	9.13674	-3.96077	0.000123753	0.0018775	0.850081
RIMS4	-0.82051	3.69569	-3.95979	0.000124205	0.00188241	0.846715
INTS6-AS1	-0.283802	5.79278	-3.95976	0.000124222	0.00188241	0.84659
PLEK2	0.511459	10.055	3.95899	0.000124579	0.00188584	0.843934
BABAM1	0.142368	10.2717	3.95896	0.000124593	0.00188584	0.843829
RNF32	-0.376779	6.87847	-3.95875	0.000124691	0.00188615	0.843105
SGO2	0.41599	8.51706	3.9586	0.000124759	0.00188615	0.8426
CDC14A	-0.281295	8.9399	-3.95756	0.000125241	0.00189233	0.839037
MMP11	0.821477	13.4869	3.95692	0.000125542	0.00189503	0.836825
C19orf53	0.177432	9.92971	3.95687	0.000125566	0.00189503	0.836646
AZIN1	0.24363	13.0407	3.95576	0.000126084	0.00190175	0.832841
ATP6V0E1	0.164302	11.931	3.95533	0.000126289	0.00190218	0.831341
STIM2	-0.19856	10.3	-3.95528	0.000126308	0.00190218	0.8312
JADE1	-0.410953	11.1837	-3.95523	0.000126333	0.00190218	0.831022
PLVAP	-0.325177	10.7768	-3.95467	0.000126597	0.0019042	0.829091
ALDH3B2	1.27013	5.34395	3.9545	0.000126676	0.0019042	0.828517
FRMPD1	-0.925208	3.65784	-3.95448	0.000126687	0.0019042	0.828434
NSUN6	-0.216399	9.09202	-3.95423	0.000126806	0.00190487	0.827571
VAV3	-0.425158	9.59387	-3.95373	0.000127041	0.00190731	0.825857
NR0B2	-1.379	5.98505	-3.95346	0.000127168	0.00190811	0.824932
CDHR5	-0.905515	8.02629	-3.95293	0.000127422	0.00191081	0.823094
POLQ	0.501758	8.84018	3.95146	0.000128119	0.00192016	0.818051
LINC02397	-1.12024	5.07855	-3.9508	0.000128432	0.00192252	0.815798
FLOT1	0.202357	11.5451	3.95073	0.000128466	0.00192252	0.815556
DIRC1	0.660999	3.00076	3.95066	0.000128499	0.00192252	0.815314
OPN3	0.387722	9.40321	3.95006	0.000128788	0.00192539	0.813243
GPBAR1	-0.764037	6.88575	-3.94995	0.000128839	0.00192539	0.812875
NDUFS4	0.19034	10.082	3.94872	0.000129432	0.00193314	0.808631
UBA2	0.221336	11.7647	3.9485	0.000129534	0.00193355	0.807905
GPC5	-0.868334	4.21791	-3.94772	0.000129913	0.00193799	0.805205
CLMN	-0.33753	12.0345	-3.94758	0.000129981	0.00193799	0.804722
DAPK2	-0.422683	7.7592	-3.94669	0.000130409	0.00194325	0.801688
NRROS	-0.435359	6.86547	-3.94652	0.000130492	0.00194336	0.801104
SERTAD2	0.329008	10.0509	3.94389	0.000131775	0.00196136	0.792062
MCF2L	-0.413908	10.0067	-3.94354	0.000131946	0.00196278	0.790864
CR1L	-0.741786	2.37503	-3.94211	0.00013265	0.00197132	0.785953
NOD2	0.452725	8.46181	3.94194	0.000132732	0.00197132	0.785384
MAP3K5	0.226821	11.6306	3.94191	0.000132748	0.00197132	0.785268
CD79B	-0.872569	6.89758	-3.9417	0.00013285	0.00197169	0.784563
SERPINE1	0.692958	13.1108	3.94122	0.000133089	0.00197412	0.782898
C2orf70	-0.886949	3.52402	-3.94046	0.000133461	0.00197749	0.780321
RHOC	0.249639	12.7095	3.94045	0.000133469	0.00197749	0.78027
STXBP6	-0.720222	8.83172	-3.94019	0.000133597	0.00197825	0.779384
MRPS15	0.217738	9.88128	3.93879	0.000134295	0.00198733	0.774567
CARF	-0.243506	9.63361	-3.93865	0.000134363	0.00198733	0.774102
DUSP8	-0.364888	7.72228	-3.93771	0.000134834	0.00199316	0.77087
MROH6	0.599813	8.62243	3.93741	0.000134984	0.00199424	0.769846
GZMK	-0.830591	7.91558	-3.93704	0.00013517	0.00199586	0.768571
CKLF	0.315038	10.1178	3.93467	0.00013636	0.00201228	0.76048
SNTG2	-1.02874	3.77056	-3.93443	0.000136482	0.00201294	0.759653
ELAC1	-0.330843	7.39895	-3.93405	0.000136677	0.00201467	0.758334
TMTC1	-0.428224	9.94785	-3.93377	0.000136816	0.00201556	0.7574
ACSM3	-0.704054	8.52011	-3.93353	0.00013694	0.00201606	0.75656
LINC01176	-0.30808	5.88501	-3.93313	0.000137145	0.00201606	0.75518
CENPW	0.440768	7.23238	3.93306	0.000137178	0.00201606	0.754959
PTGER4	-0.368652	9.91984	-3.93293	0.000137244	0.00201606	0.75451
FUT4	-0.348511	10.6766	-3.93285	0.000137288	0.00201606	0.75422
CEBPA	-0.58203	8.95537	-3.93279	0.000137316	0.00201606	0.75403
NTAN1	0.194886	9.50373	3.93244	0.000137494	0.00201641	0.752835
LOC285889	-0.841958	2.59894	-3.93244	0.000137495	0.00201641	0.752828
CDCA3	0.540463	6.82925	3.93204	0.000137701	0.00201829	0.751446
FRMD5	0.536567	8.38817	3.93184	0.0001378	0.0020186	0.75078
PAIP1	0.246573	11.454	3.93104	0.000138208	0.00202344	0.74805
RCN2	0.292979	10.4259	3.93034	0.000138569	0.00202698	0.745642
PTPRQ	-1.05232	4.31093	-3.93027	0.000138606	0.00202698	0.745395
RASL11A	-0.470266	6.80677	-3.92931	0.000139097	0.00203277	0.742131
LNX1-AS2	-0.598434	3.67798	-3.92919	0.000139159	0.00203277	0.741721
S100A7	1.44087	1.28322	3.92873	0.000139397	0.0020351	0.740142
AFAP1	0.288941	11.5654	3.92852	0.000139506	0.00203555	0.739418
GALNT17	-0.519416	6.39313	-3.92678	0.00014041	0.00204758	0.733459
TWSG1	0.299437	11.0874	3.92495	0.000141365	0.00206036	0.727198
LINC00339	-0.4479	7.95816	-3.92343	0.00014216	0.00207079	0.722019
LINC02593	-0.615887	4.8282	-3.92271	0.000142541	0.00207516	0.719554
KRT7	0.799902	13.0586	3.92237	0.000142719	0.00207659	0.7184
PLAC9	-0.702973	6.79639	-3.92203	0.000142899	0.00207805	0.717234
CFAP45	0.637136	5.13865	3.92152	0.000143168	0.00208078	0.715502
SLC9B1	-0.412389	4.49964	-3.92103	0.000143428	0.0020834	0.713825
COL4A5	0.649262	10.2925	3.91879	0.00014462	0.00209954	0.706186
TBC1D23	0.187065	11.2488	3.9183	0.000144885	0.00210221	0.704496
CDCA4	0.369723	8.6021	3.91784	0.000145133	0.00210463	0.702919
CAPN2	0.267562	13.7944	3.91725	0.000145447	0.00210801	0.70092
TMIGD3	0.604976	6.77718	3.91679	0.000145693	0.0021104	0.69936
ABCC6P2	-0.701125	4.04996	-3.91636	0.00014593	0.00211264	0.697865
JPH2	0.681059	7.4101	3.91553	0.000146375	0.00211633	0.695052
IL33	-0.744534	9.40355	-3.91547	0.000146406	0.00211633	0.694858
SPATS2	0.198601	10.1237	3.91543	0.000146429	0.00211633	0.694712
ATP9B	-0.192548	10.1793	-3.91475	0.0001468	0.00212051	0.692378
SLC22A5	-0.296545	8.42072	-3.91434	0.000147023	0.00212255	0.690973
E2F7	0.725093	7.48525	3.91389	0.000147265	0.00212486	0.689457
RCAN3	-0.268237	9.47869	-3.91364	0.0001474	0.00212562	0.688616
RNF38	-0.242168	10.6044	-3.91288	0.000147815	0.00213043	0.686018
C4orf19	-0.517282	10.0156	-3.91247	0.000148041	0.00213128	0.684606
LHFPL3-AS2	-1.42613	5.21614	-3.91233	0.00014812	0.00213128	0.684117
LOC101929445	-0.739902	1.80535	-3.91232	0.000148121	0.00213128	0.684112
EBF1	-0.437149	8.98141	-3.91185	0.000148379	0.00213381	0.682506
TMED9	0.266064	11.6916	3.91137	0.000148644	0.00213644	0.680855
LINC02081	0.671556	4.8234	3.91044	0.000149153	0.00214257	0.6777
S1PR1	-0.412089	9.54146	-3.90928	0.000149794	0.00215058	0.673746
HSD17B2	-1.04934	9.69508	-3.90862	0.00015016	0.00215426	0.671495
PTPN4	-0.203988	10.8943	-3.90852	0.000150216	0.00215426	0.671148
LINC01857	-0.623235	5.05063	-3.90792	0.000150552	0.00215788	0.669089
TNFRSF12A	0.414263	11.0586	3.90686	0.000151142	0.00216514	0.66548
FAM180B	-0.889649	2.40703	-3.90661	0.000151279	0.00216591	0.664642
ERCC6L2	-0.184979	11.3522	-3.9061	0.000151566	0.00216882	0.662895
CELF6	-0.353657	7.34932	-3.90586	0.000151698	0.00216951	0.662091
VEGFA	0.522953	12.6393	3.90561	0.00015184	0.00217035	0.661227
SPDL1	0.256033	9.00806	3.9038	0.000152857	0.00218368	0.655068
OSGIN2	0.220768	10.238	3.90147	0.000154171	0.00219937	0.647166
ZNF852	-0.251782	8.03965	-3.90144	0.000154193	0.00219937	0.647037
BTBD9-AS1	-0.276633	5.16837	-3.90141	0.000154211	0.00219937	0.646933
SLCO1B3	2.18406	5.74655	3.90126	0.000154294	0.00219937	0.646431
ADAM8	0.506546	10.9272	3.90058	0.000154683	0.00220371	0.644108
LINC02454	0.756541	2.09161	3.9004	0.000154781	0.00220389	0.643525
C5	-0.434682	8.78669	-3.89984	0.000155106	0.0022073	0.641591
OTULINL	-0.342624	10.2623	-3.89962	0.00015523	0.00220759	0.640856
CHSY1	0.291887	11.4111	3.8995	0.000155296	0.00220759	0.640459
SPTY2D1	0.18497	11.0985	3.89879	0.000155704	0.00221193	0.638041
TRIM2	-0.424763	11.9445	-3.89867	0.000155772	0.00221193	0.637635
LINC01550	-0.287114	7.64715	-3.89746	0.000156467	0.00222059	0.633529
KHDRBS2	-0.798804	4.17441	-3.89683	0.000156835	0.00222458	0.631367
ZNF658B	-0.446475	7.07611	-3.89597	0.000157331	0.00223041	0.628449
KDM3A	0.227286	11.6238	3.89499	0.0001579	0.00223724	0.625122
GPR55	-0.644538	4.72039	-3.89362	0.000158701	0.00224737	0.620454
CAPZA1	0.244676	12.753	3.89275	0.000159207	0.00225331	0.617514
PLEKHS1	-0.859303	8.59022	-3.89247	0.00015937	0.00225438	0.616574
KLHL4	0.644565	7.02827	3.89222	0.000159518	0.00225524	0.615718
OSTC	0.278538	11.4673	3.89179	0.000159774	0.00225764	0.614236
RPN2	0.220552	13.2641	3.89082	0.000160343	0.00226346	0.610956
CCDC196	-0.708152	1.66141	-3.89079	0.000160361	0.00226346	0.610855
KCNJ2	0.393378	8.6139	3.89	0.000160826	0.00226772	0.608185
KDM8	-0.29152	6.96882	-3.88998	0.000160837	0.00226772	0.608118
C2orf15	-0.376689	6.62861	-3.88909	0.000161364	0.0022739	0.605103
LRRN3	-0.273746	8.51795	-3.88895	0.000161451	0.0022739	0.604604
SOBP	-0.434282	7.393	-3.88795	0.000162046	0.00228104	0.601214
CEBPB-AS1	-0.379928	5.44251	-3.88669	0.000162801	0.00229042	0.596928
PRRX2	0.614492	7.25798	3.88579	0.000163336	0.00229553	0.593902
HIST1H4E	-0.431958	10.632	-3.88578	0.000163344	0.00229553	0.593858
PIGR	-1.25341	14.2232	-3.88564	0.000163429	0.00229553	0.593374
WFDC2	0.999511	9.24538	3.88234	0.000165424	0.00232229	0.582187
PSMD7	0.208905	11.4853	3.88095	0.000166271	0.00233292	0.577476
ZNF276	-0.22455	9.9695	-3.88015	0.000166756	0.00233846	0.574791
CD19	-1.14293	5.15717	-3.87925	0.000167309	0.00234494	0.571739
HNRNPC	0.19788	13.5309	3.8779	0.00016814	0.00235532	0.567171
LINC01754	-1.11946	4.08439	-3.87759	0.000168336	0.0023568	0.566093
UBE2E2-AS1	-0.387425	0.387251	-3.87712	0.000168622	0.00235952	0.564532
CDK2AP1	0.235256	10.971	3.87551	0.000169621	0.00237222	0.559083
P2RY13	-0.484576	7.93788	-3.87531	0.000169747	0.00237271	0.558395
CLEC10A	-0.797876	7.78873	-3.8751	0.000169876	0.00237324	0.557695
UNC5B	0.430861	11.0752	3.8741	0.000170504	0.00238072	0.554297
AMOT	-0.505815	9.76496	-3.87279	0.000171325	0.0023909	0.549865
TMC2	-0.689053	3.24163	-3.87232	0.000171619	0.00239371	0.548287
CCR5	-0.507493	8.74239	-3.87146	0.000172162	0.0024	0.545373
LARGE-AS1	-0.401625	4.81233	-3.87005	0.000173053	0.00241113	0.540612
HTT-AS	-0.624433	1.09001	-3.86937	0.000173486	0.00241525	0.538312
BCL6	0.25681	10.9276	3.8693	0.000173535	0.00241525	0.538049
JAK2	-0.249284	11.1533	-3.86894	0.000173761	0.0024171	0.536848
FGF1	0.500646	8.69711	3.86756	0.000174642	0.00242804	0.53219
ANKIB1	0.22457	11.9991	3.86697	0.000175021	0.00243202	0.530187
ITGA11	0.613099	11.3894	3.86644	0.000175362	0.00243545	0.528394
SERINC3	0.185759	13.0613	3.86577	0.00017579	0.00244008	0.52615
NSG1	-0.4589	6.69567	-3.86487	0.000176372	0.00244685	0.523102
TSC22D1-AS1	-0.350629	6.06595	-3.86453	0.000176594	0.00244862	0.521942
NKAPP1	-0.264265	6.84932	-3.86397	0.000176956	0.00245201	0.520053
STEAP3	0.440375	10.4578	3.86386	0.000177027	0.00245201	0.519684
CARS	0.185684	10.443	3.86304	0.000177558	0.00245771	0.516923
HNF4A	-0.871695	10.0942	-3.86293	0.000177628	0.00245771	0.516558
TARP	-0.633433	6.77594	-3.86267	0.000177801	0.00245879	0.515663
TSPOAP1-AS1	-0.592325	4.91806	-3.86208	0.000178182	0.00246274	0.51369
KLC3	0.882218	5.61752	3.86118	0.00017877	0.00246956	0.510653
MNAT1	0.228258	9.45775	3.86032	0.000179337	0.00247607	0.507733
SRXN1	0.302326	10.0751	3.85888	0.000180281	0.00248708	0.502896
FREM1	-0.797763	9.70854	-3.85882	0.000180326	0.00248708	0.502666
TMEM98	-0.368306	10.6338	-3.85785	0.000180967	0.00249459	0.499396
ANXA8L1	1.34106	8.64732	3.85696	0.000181557	0.00250066	0.496395
ASAP1	0.311055	11.1276	3.85689	0.000181599	0.00250066	0.496179
ZNF532	0.283183	11.984	3.85668	0.000181742	0.00250129	0.495458
JAKMIP1	-0.598983	5.82706	-3.8565	0.000181859	0.00250157	0.494865
SH2D3C	-0.376976	8.1071	-3.85508	0.000182809	0.00251252	0.490062
MTURN	-0.265093	10.68	-3.85488	0.000182938	0.00251252	0.489411
KCNH1	-0.450892	6.07684	-3.85487	0.000182945	0.00251252	0.489374
RBM5	-0.171118	12.0186	-3.85435	0.000183294	0.00251598	0.487618
ZNF700	-0.179505	10.3439	-3.85411	0.000183454	0.00251684	0.486815
LPO	0.837943	1.63507	3.85355	0.00018383	0.00252067	0.484928
ZNF540	-0.42914	7.87138	-3.85328	0.000184014	0.00252138	0.484005
YBX3	0.314872	11.4396	3.85312	0.000184119	0.00252138	0.483482
MAGI1-AS1	-0.371413	5.55261	-3.85304	0.000184174	0.00252138	0.483208
LOC102723649	-0.749208	1.85454	-3.8527	0.000184404	0.00252321	0.482055
GLP2R	-1.0232	7.87443	-3.85244	0.000184581	0.0025243	0.48117
ESM1	0.689075	8.96728	3.85126	0.000185381	0.0025339	0.477186
ADGRB3	-0.665888	6.37802	-3.85075	0.000185726	0.00253728	0.475473
TTLL11	-0.342658	6.65431	-3.85046	0.000185919	0.00253857	0.474517
MADD	-0.163316	11.1251	-3.84943	0.000186622	0.00254628	0.471039
PSMC3	0.162143	11.3325	3.84934	0.00018668	0.00254628	0.470753
RAET1E	0.463804	5.50934	3.84907	0.000186865	0.00254747	0.469841
NFIB	-0.340598	12.0692	-3.84866	0.00018715	0.00255002	0.468433
LOC105377102	-0.382471	4.3496	-3.84682	0.000188409	0.0025642	0.462259
ZNF69	-0.367945	8.24642	-3.84673	0.000188474	0.0025642	0.461941
SCEL-AS1	0.715961	1.18471	3.84671	0.000188487	0.0025642	0.461875
SEMA6A-AS2	-0.713406	3.29347	-3.84635	0.000188731	0.00256617	0.460685
LCE3D	0.674938	0.451199	3.84617	0.000188857	0.00256654	0.460068
MAN1C1	-0.414283	9.16754	-3.84467	0.000189893	0.00257927	0.455028
MESD	0.181934	11.1762	3.84296	0.000191086	0.00259411	0.449258
CLTC	0.270646	14.5916	3.84254	0.000191373	0.00259665	0.447874
CD58	0.287913	9.86463	3.84198	0.000191767	0.00259936	0.445982
PTGDR	-0.510104	6.62737	-3.8419	0.000191824	0.00259936	0.445708
CHEK2	0.297853	8.06822	3.84164	0.000192007	0.00259936	0.444829
ANKRD20A11P	-0.669165	3.61699	-3.84162	0.000192022	0.00259936	0.444757
CRYGN	0.714223	3.52177	3.84146	0.00019213	0.00259936	0.444238
ALDH2	-0.407947	11.6788	-3.8414	0.000192174	0.00259936	0.444026
SH3GLB1	0.210816	12.5641	3.84061	0.000192728	0.00260549	0.441377
BCOR	-0.194823	10.3983	-3.84027	0.000192967	0.00260736	0.440235
ORMDL2	0.237713	9.64829	3.8399	0.00019323	0.00260914	0.43898
RAB19	-0.487018	5.60463	-3.8398	0.000193299	0.00260914	0.438649
DDC	-1.28429	6.78377	-3.83934	0.000193624	0.00261119	0.437104
MIR3936HG	-0.378512	5.97333	-3.8393	0.000193652	0.00261119	0.436968
RRM2	0.517618	9.65506	3.83875	0.00019404	0.00261505	0.435128
LINC01655	0.793791	1.6547	3.83832	0.000194343	0.00261767	0.433688
PHYHIPL	-0.925805	6.69546	-3.83819	0.000194436	0.00261767	0.43325
CCDC183-AS1	-0.364915	5.89158	-3.83754	0.000194897	0.00262225	0.431068
PPP1R13L	0.43664	9.14802	3.83729	0.000195075	0.00262225	0.430225
CIP2A	0.372391	8.88054	3.83728	0.00019508	0.00262225	0.430204
LOC102723493	-0.705267	3.17657	-3.83632	0.000195767	0.00263013	0.426965
KLHL13	-0.520944	7.28735	-3.83525	0.000196529	0.002639	0.423386
NUAK1	0.471885	11.2362	3.83507	0.000196663	0.00263943	0.422759
CLTCL1	0.420155	8.58841	3.83421	0.000197277	0.00264631	0.419884
SHCBP1	0.33008	8.67035	3.83392	0.000197488	0.00264776	0.418903
ENHO	-0.828104	2.95173	-3.83366	0.000197672	0.00264887	0.418042
SLMO2-ATP5E	0.318032	9.63285	3.83277	0.000198318	0.00265615	0.415038
KIAA0513	-0.339208	10.4735	-3.83256	0.000198464	0.00265674	0.414359
ZNF639	0.176858	9.9559	3.83238	0.000198594	0.00265711	0.413757
TNFRSF17	-0.88929	5.79892	-3.83093	0.000199649	0.00266882	0.408877
ARMC4P1	-0.581869	3.55427	-3.83089	0.000199676	0.00266882	0.408754
KRT6B	1.51929	8.58415	3.83043	0.000200011	0.00267071	0.407211
P4HA2-AS1	0.411518	5.98174	3.83042	0.000200022	0.00267071	0.407156
MAP3K21	-0.428578	9.81719	-3.83026	0.000200136	0.00267084	0.406635
KCNJ3	-0.816985	6.70392	-3.82994	0.00020037	0.00267259	0.405558
EIF4A3	0.246842	10.8594	3.82935	0.000200801	0.00267697	0.403578
HMGXB3	0.169772	11.5078	3.82861	0.000201343	0.00268282	0.401095
ANKDD1B	-0.48724	5.44493	-3.82837	0.000201518	0.00268377	0.400296
MDFI	0.36051	9.38855	3.825	0.000204001	0.00271544	0.389019
LINC01412	-0.602435	1.0956	-3.82296	0.000205523	0.0027343	0.382173
ZBTB37	-0.189783	9.3373	-3.82271	0.000205713	0.00273542	0.381323
PDIA3P1	-0.308532	7.95286	-3.82196	0.000206271	0.00274144	0.378828
IL1RAPL1	-0.806041	4.0179	-3.82145	0.000206655	0.00274513	0.377117
AMPD1	-0.956445	4.70582	-3.82113	0.000206897	0.00274601	0.376039
P3H4	0.311872	9.52751	3.82108	0.000206932	0.00274601	0.37588
BRIX1	0.330039	9.67815	3.82057	0.000207314	0.00274966	0.374184
NCAPH	0.445372	7.95987	3.81942	0.000208185	0.002759	0.370324
C5orf34	0.320968	6.88507	3.81936	0.00020823	0.002759	0.370123
HMX3	-1.01163	1.64855	-3.81885	0.000208616	0.00276154	0.368419
SMYD3	0.28288	9.08227	3.81882	0.000208635	0.00276154	0.368333
RAVER2	-0.331978	9.7008	-3.81834	0.000209005	0.00276503	0.366703
SNRPB	0.280545	11.157	3.81807	0.000209208	0.0027663	0.365812
NOP10	0.250855	10.5519	3.8175	0.000209641	0.00277062	0.363905
C7orf57	0.988527	3.34528	3.81709	0.000209957	0.00277338	0.362518
KCND2	0.693228	9.35294	3.81675	0.000210211	0.00277532	0.361408
CLEC1A	-0.341601	6.83209	-3.81649	0.000210413	0.00277657	0.360524
SPAG5	0.448117	9.29858	3.81526	0.000211351	0.00278754	0.356425
LOC101928438	-0.574669	2.09998	-3.81437	0.000212039	0.00279337	0.353434
WDFY4	-0.458588	10.4917	-3.81434	0.000212058	0.00279337	0.353354
ACAP1	-0.538535	8.40434	-3.81414	0.000212219	0.00279337	0.352654
GTF2IRD2	-0.346331	8.63779	-3.81396	0.000212357	0.00279337	0.352056
SCN4A	-0.799006	3.25227	-3.8139	0.000212401	0.00279337	0.351863
TNNC1	-0.917387	6.17268	-3.81385	0.00021244	0.00279337	0.351698
ITK	-0.651304	9.07673	-3.81306	0.000213049	0.00279996	0.349062
SFXN2	-0.349103	7.86682	-3.81251	0.000213478	0.00280418	0.34721
MRPL17	0.196266	10.0266	3.8108	0.000214803	0.00282017	0.34151
HDAC3	0.131924	10.3005	3.81036	0.000215144	0.00282321	0.340052
CHRNA9	0.749432	1.40114	3.80996	0.00021546	0.00282593	0.338699
SMILR	0.986299	1.97093	3.80961	0.000215734	0.00282809	0.33753
FAM149A	-0.648235	8.41369	-3.80923	0.000216031	0.00283055	0.336266
GAB3	-0.306993	9.23449	-3.80797	0.000217017	0.00284204	0.332072
IGFL1	1.50839	2.5974	3.80777	0.000217177	0.0028427	0.331394
TICRR	0.517718	7.5006	3.80743	0.000217445	0.00284369	0.330258
NCKAP1	0.202869	13.361	3.8074	0.000217472	0.00284369	0.330144
LINC02431	-0.41931	0.392521	-3.80638	0.000218271	0.0028527	0.326768
TTC1	0.161672	10.4377	3.80624	0.000218381	0.0028527	0.326306
LOC100134868	-0.414212	7.74847	-3.80594	0.000218621	0.0028544	0.325293
PRKDC	0.230848	14.0692	3.80466	0.000219641	0.00286627	0.32101
CCR7	-0.791551	7.54581	-3.8044	0.000219847	0.00286752	0.320147
AGAP2-AS1	0.333034	7.94759	3.80419	0.000220017	0.00286829	0.319436
FAM117B	-0.236074	9.80442	-3.80287	0.00022107	0.00288057	0.315043
PNCK	1.22806	3.88011	3.80272	0.000221192	0.00288072	0.314533
AGTRAP	0.317087	9.71265	3.80207	0.00022171	0.00288601	0.312382
CD59	0.284125	14.7877	3.80162	0.000222071	0.00288884	0.310885
MOAP1	-0.208476	10.0184	-3.80152	0.00022215	0.00288884	0.310556
ALOX5AP	0.421878	10.2367	3.80084	0.000222696	0.00289449	0.308297
B4GALT2	0.255293	10.1711	3.79992	0.000223446	0.00290221	0.305201
ADAMTS20	1.03786	1.93908	3.79983	0.000223514	0.00290221	0.304925
LINC01996	-0.553887	0.422346	-3.79913	0.000224086	0.00290632	0.302572
[truncated: 23,944 more rows]

## Sheet: S8 CIBERSORT CPTAC
Sample	B cells naive	B cells memory	Plasma cells	T cells CD8	T cells CD4 naive	T cells CD4 memory resting	T cells CD4 memory activated	T cells follicular helper	T cells regulatory (Tregs)	T cells gamma delta	NK cells resting	NK cells activated	Monocytes	Macrophages M0	Macrophages M1	Macrophages M2	Dendritic cells resting	Dendritic cells activated	Mast cells resting	Mast cells activated	Eosinophils	Neutrophils
C3L.03394	0.11522	0.0302759	0	0.017918	0.00209016	0.446851	0	0	0	0	0.011582	0	0.0758371	0	0.0159441	0.14143	0.00202415	0.0348911	0.072966	0	0.0329705	0
C3N.03428	0.129287	0.10235	0	0.029082	0	0.368393	0.0355486	0	0	0	0.0338345	0	0.0221187	0.0529266	0.0620654	0.0977226	0.0350805	0.0120363	0.0181404	0	0.00141477	0
C3L.02112	0.0584174	0.00806945	0.0282498	0.0488626	0	0.307644	0	0	0	0	0.0204547	0	0.0778967	0.0751972	0.0177269	0.147768	0.0954587	0.00934565	0.10491	0	0	0
C3N.01719	0.0108537	0	0.00475655	0	0	0.390305	0.0250899	0	0	0	0.0522354	0	0.0618591	0.039511	0.0721488	0.145536	0	0.0760392	0.052617	0	0.0461041	0.0229444
C3N.03670	0.0611154	0	0.00290522	0.0114992	0.0153421	0.386063	0.000496409	0	0	0	0.0242412	0	0.0522391	0.0578387	0.036956	0.199189	0.0180948	0.0276869	0.0946189	0	0	0.0117144
C3N.02998	0.0508128	0	0.0088074	0.108795	0	0.420723	0.00174234	0.00323781	0	0	0.0273996	0	0.0501	0	0.116469	0.1648	0	0.00822026	0.0097504	0	0.0153605	0.0137813
C3N.03211	0.0528617	0	0.0628706	0	0	0.493263	0	0	0	0	0.0239843	0	0.0237954	0.0156186	0.0314409	0.228756	0	0.00975647	0.0509364	0	0.000456793	0.00625911
C3L.01052	0	0.00701618	0	0	0	0.398719	0	0	0	0	0.0347908	0	0.0298103	0.104627	0.0238009	0.242296	0.0197741	0.0290007	0.0803214	0	0	0.0298428
C3N.00512	0.00856909	0.0191472	0.0715811	0.0225388	0	0.421432	0	0	0	0	0.0343066	0	0.0747257	0.00520985	0.0243848	0.224899	0.0233428	0.00841913	0.0613365	0	0.000107119	0
C3N.02295	0.0519833	0	0.0424211	0.0788753	0	0.315654	0	0	0	0	0.00827935	0	0.0839179	0.00229237	0.0345267	0.22338	0.0148413	0.0130935	0.0937307	0	0.0370041	0
C3N.01012	0.0194929	0	0.00625343	0.013356	0	0.424152	0	0	0	0	0.0406939	0	0.0681359	0.0759995	0.00697405	0.155928	0.051102	0.0477802	0.0901324	0	0	0
C3N.01502	0	0.0404486	0.0103714	0	0	0.369679	0	0	0	0	0.0298532	0	0.025936	0.174553	0.0198428	0.184727	0	0.0340596	0.0563895	0	0	0.0541401
C3L.01053	0.00722273	0	0.0305272	0.0340803	0	0.377566	0	0	0	0	0.0750872	0	0.0420896	0.121444	0.0330826	0.182543	0.0196005	0.0219918	0.032097	0	0	0.0226671
C3L.03632	0.0383713	0	0.0352971	0	0	0.493866	0	0	0	0	0.0294885	0.00988846	0.0516136	0	0.0327527	0.168615	0.0327261	0.0131757	0.0847556	0	0.00945024	0
C3L.00401	0	0	0.0198129	0	0	0.334605	0	0	0	0	0.0349593	0	0.0135684	0.187729	0.0201063	0.219261	0.0278246	0.0405828	0.0508901	0	0.0116357	0.0390242
C3L.01054	0.0398305	0	0.0628682	0	0	0.360375	0	0	0	0	0.0359287	0	0.00839304	0.101329	0.0116309	0.269065	0.0449274	0.0195207	0.0461311	0	0	0
C3N.00517	0	0	0.00803983	0	0	0.347935	0	0.0017977	0	0	0	0.0136711	0.0764516	0.0766393	0.0330767	0.272633	0.052607	0.0200363	0.0668699	0	0.030243	0
C3N.03440	0	0	0.0254374	0	0	0.281468	0	0	0	0	0.00545967	0.00163023	0.0334453	0.148628	0.00933897	0.305405	0.0326078	0.0395905	0.0917778	0	0.00994083	0.0152699
C3L.04495	0.0164071	0	0.0241773	0	0	0.372881	0	0	0	0	0.0245811	0	0.0699129	0.216708	0.013552	0.131707	0.0196863	0.049274	0.0396022	0	0.021511	0
C3N.04284	0.0217994	0	0.00365999	0.00355288	0	0.215717	0	0	0	0.00418418	0	0.0224594	0.224431	0	0.0425482	0.275071	0	0.0255471	0.11393	0	0.0470995	0
C3N.00957	0.0781752	0.0175647	0.00977998	0	0.182026	0.281579	0	0	0	0	0.021792	0	0.0304299	0.0660622	0.0433241	0.23109	0	0	0.0177729	0	0.0111588	0.00924498
C3L.03395	0	0	0.0391197	0	0	0.31818	0	0	0	0	0	0.0366162	0.0103154	0.152046	0.00645478	0.248584	0.00520486	0.0353898	0.0850222	0	0.000925869	0.0621417
C3N.00303	0.234821	0.0145343	0	0.126123	0	0.314022	0.0280133	0.0187882	0	0	0.0102614	0	0.0419327	0.0276214	0.0375518	0.126053	0	0.00971652	0.0105615	0	0	0
C3N.00513	0.00125486	0	0.00376895	0.0445682	0	0.21319	0	0.000428904	0	0	0.0114413	0.00839159	0.149129	0.0876245	0.0187695	0.182188	0.0765395	0.0090502	0.178542	0	0	0.0151136
C3N.01166	0.0434434	0	0.0259518	0	0	0.22555	0	0	0	0	0.0168849	0	0.111448	0.168597	0.0373355	0.207894	0.0174168	0	0.145478	0	0	0
C3N.01382	0	0	0.0483959	0.0241773	0	0.221777	0	0	0	0	0.0358168	0	0.074737	0.16567	0.0112363	0.266591	0.0329124	0.0670488	0.0457064	0	0.00183311	0.00409764
C3N.01011	0	0	0.0320727	0.102041	0	0.380171	0	0	0	0	0	0	0.0262624	0.021451	0.0484941	0.236843	0.0133022	0.0203291	0.114044	0	0	0.00498922
C3L.04473	0	0	0.0570148	0.0357565	0	0.36551	0.0203018	0	0	0.00639546	0.0148918	0	0.0221243	0.0859619	0.0843778	0.219364	0.0282016	0	0.0474809	0	0.0126188	0
C3N.01997	0.0120595	0	0.0166435	0	0	0.318556	0	0	0	0	0	0.00220142	0.0519893	0	0.0655084	0.361375	0.0466245	0	0.116959	0	0	0.00808356
C3L.00640	0.0334204	0.051546	0	0	0	0.307803	0	0	0	0	0.0497574	0	0.0804449	0.150241	0.00338563	0.16402	0.0639029	0.0533996	0.0116051	0	0.00453246	0.0259422
C3L.00189	0	0.0305494	0.0177925	0	0	0.314379	0	0	0	0	0.0176548	0	0.0492907	0.129107	0	0.21753	0.0396487	0.0959843	0.0794246	0	0	0.00863817
C3N.01998	0.0302486	0	0.0133035	0.0131647	0	0.248489	0	0.00375544	0	0	0.0399099	0	0.00747866	0.10788	0.167411	0.185573	0.000598833	0.0853633	0.0800875	0	0	0.0167362
C3L.01036	0.0830057	0	0.00434361	0.0585269	0	0.448199	0	0	0	0	0.0850302	0	0.0552455	0.0847033	0.0118885	0.103195	0	0.00953703	0.0563246	0	0	0
C3N.03069	0	0	0.00340876	0	0	0.251364	0	0	0	0	0.0506005	0	0.00185266	0.262526	0.0115996	0.311478	0	0.0691193	0	0.0193212	0	0.0187298
C3L.00881	0.0582325	0	0.0568958	0.0607253	0	0.350938	0.00849158	0.00337027	0	0	0.00259724	0	0.05347	0.0160553	0.0802532	0.219739	0.0267085	0	0.0625236	0	0	0
C3N.01715	0.0188004	0	0.0234713	0.0975433	0	0.352196	0.0236689	0	0	0	0.00251358	0.0156774	0.0268948	0.0316502	0.130179	0.185613	0.000835526	0	0.0901803	0	0.00077656	0
C3N.03426	0	0	0.0106561	0.0292091	0	0.29197	0.0467368	0	0	0	0.0508081	0	0.0104209	0.173737	0.0728216	0.0779714	0	0	0	0	0.122434	0.113235
C3N.00198	0.0638697	0.0169603	0.00800962	0.0351808	0	0.306495	0	0	0	0	0.0297794	0	0.134347	0.131349	0.0196493	0.124585	0.0110651	0.0375389	0.0364262	0	0.0447453	0
C3N.01380	0.00639589	0.0432047	0.0347513	0.122544	0	0.331067	0	0	0	0	0.0304145	0.00518446	0.0483588	0.0157772	0.0224693	0.234604	0.00743238	0.00602905	0.0917678	0	0	0
C3N.01388	0.0141112	0	0.0163404	0.01107	0	0.295937	0	0	0	0	0.0526839	0	0.0425594	0.20924	0	0.109511	0.00529399	0.125978	0.0335491	0	0	0.0837259
C3L.03388	0.109535	0	0.0580379	0.0109251	0	0.370532	0.00423243	0	0	0	0.0291911	0	0	0.0476972	0.01106	0.159034	0	0.0563144	0.0721948	0	0.00396946	0.067276
C3N.02589	0	0	0.0480098	0	0	0.398736	0	0.00439985	0	0	0.00188254	0.0127125	0.0454304	0.0593564	0.0143864	0.204635	0.0326175	0.078492	0.0913879	0	0	0.0079537
C3L.03356	0	0.0229791	0.00882678	0.0101081	0	0.315392	0	0	0	0	0.0253642	0	0.0114866	0.211407	0.0357418	0.200967	0.0645317	0.00301899	0.0901767	0	0	0
C3N.02944	0.0195815	0.0180197	0.0033601	0	0	0.422978	0	0.000107172	0	0	0.016732	0	0.0297618	0.0759292	0.0961408	0.210087	0.0231766	0.00262004	0.0687362	0	0.00175168	0.0110189
C3N.00436	0	0	0.0175766	0	0	0.223616	0	0	0	0	0.0357217	0	0.0834753	0.212399	0.0106496	0.183885	0.079085	0.0283753	0.0236122	0	0.018412	0.083192
C3L.00928	0.0260809	0.031213	0	0	0	0.331845	0	0	0	0	0.0614326	0	0.0477909	0.186158	0.00729753	0.189438	0.0122314	0.0448487	0	0.0376388	0.0148344	0.00919039
C3L.01124	0	0.0410415	0.0444388	0.00141577	0	0.357437	0.00848922	0	0	0	0.0534032	0	0.0222268	0.058189	0.0800057	0.128923	0.0209538	0.020257	0.0795759	0	0.0298296	0.0538136
C3N.02592	0.0456525	0.119405	0	0	0	0.393634	0	0.00615335	0	0	0.0198271	0	0.0316607	0.0288892	0.0693073	0.211451	0.00508422	0.00990443	0.0554917	0	0.00353902	0
C3N.01383	0	0	0.00949255	0.00877203	0	0.196453	0	0	0	0	0	0.0216768	0.252831	0.0854414	0	0.168616	0.0405812	0.0313456	0.165143	0	0.0196474	0
C3N.03439	0.010641	0.00940731	0.00310637	0	0	0.370215	0	0	0	0	0.0341052	0	0.0121888	0.122462	0.0334113	0.282235	0.0408921	0.00112831	0.0610763	0	0	0.0191302
C3N.03006	0.0218165	0	0.0449666	0	0	0.416711	0	0	0	0	0.0114627	0.0111214	0.0724358	0	0.0312017	0.200386	0.0034583	0.0487458	0.0966437	0	0.0266377	0.0144132
C3N.01165	0	0	0.0103156	0	0	0.234911	0	0	0	0	0.0422628	0	0.0208735	0.202127	0.0230063	0.254244	0	0.0980488	0	0.0217424	0	0.0924687
C3N.03173	0.00807797	0	0.00428717	0.0163846	0	0.418112	0	0	0	0	0.049276	0	0.0248815	0.033903	0.0701749	0.228443	0.012169	0.0380472	0.0813164	0	0.0149275	0
C3L.04475	0	0	0.0242718	0	0	0.50973	0	0	0	0	0.0463155	0	0.0253135	0.0453668	0.0214916	0.233844	0.001367	0.0186734	0.0678848	0	0	0.00574164
C3L.04853	0	0	0.0210942	0	0	0.308872	0	0	0	0	0.0327679	0	0.00439899	0.132053	0.0558231	0.205753	0.0324753	0	0.0311692	0	0.0362904	0.139303
C3L.02115	0.0142993	0	0.0197554	0.0160815	0	0.331389	0	0	0	0	0.0385541	0	0.0654002	0.0492927	0.00182836	0.270961	0	0.0226488	0.16979	0	0	0
C3L.02701	0.001334	0	0.0536737	0	0	0.185752	0	0.00368214	0	0	0.0266986	0	0	0.191185	0	0.155581	0.0153632	0.0806045	0.0160603	0	0.0572918	0.212774
C3L.00102	0.0102851	0.0673125	0.0199382	0	0	0.375346	0	0	0	0.00302339	0.0510894	0	0.00261862	0.0609516	0.0409724	0.173361	0	0.0657672	0.0139852	0.0121485	0.0369325	0.0662683
C3N.01375	0	0	0.00119664	0	0	0.309114	0	0.00623411	0	0	0.030288	0.0210603	0.0183387	0.100883	0.00154152	0.246622	0	0.128506	0.132667	0	0	0.00354884
C3N.03884	0.00521057	0	0.00498815	0	0	0.276861	0	0	0	0	0.0325964	0	0.0144153	0.0570709	0.00423391	0.236875	0	0.23029	0.0443274	0	0.0128857	0.0802453
C3N.01168	0	0	0.00409287	0.0407184	0	0.184789	0.0102869	0.0140463	0	0	0.037369	0	0	0.251111	0.153819	0.183981	0.00684545	0	0.0246944	0	0.0165765	0.0716708
C3L.00622	0	0	0.00860426	0	0	0.311271	0	0	0	0	0.0275028	0	0.010484	0.105642	0	0.35185	0.00714986	0.0791662	0.0560989	0	0	0.0422301
C3N.01381	0.0297445	0	0.0120297	0.0222482	0	0.28248	0	0.0133585	0	0	0.0187826	0.00107429	0.0290781	0.0700122	0.0470203	0.347233	0.0106382	0.028123	0.0879766	0	0	0.000200981
C3L.01703	0	0	0.0107202	0.0364603	0	0.362996	0	0	0	0	0.00385123	0	0.028536	0.0596289	0.0418143	0.281079	0.0665111	0.00278428	0.105619	0	0	0
C3L.02118	0.00510393	0	0.0909611	0	0.00361522	0.369265	0	0.0158143	0	0	0.0731386	0	0.0782749	0.0420393	0.0328115	0.19926	0.0283057	0.0240134	0.0255231	0.011874	0	0
C3L.03628	0.00545773	0	0.0235529	0	0	0.297062	0.00517158	0	0	0	0.0353558	0	0.0419889	0.162195	0.0150965	0.278762	0	0.0480593	0.0430884	0	0.0269773	0.0172325
C3N.03780	0.00493304	0	0.0377428	0	0	0.380519	0	0	0	0	0.0135147	0.012446	0.10859	0.0345256	0.0101842	0.16604	0.087839	0.0304739	0.0954186	0	0.0177735	0
C3L.01637	0.00545094	0	0.00519476	0.0582607	0	0.118609	0	0.0243103	0.0126613	0	0.0275025	0	0.182469	0.227941	0.0315846	0.175702	0.0386766	0	0.0818044	0	0.00376128	0.00607157
C3N.04119	0	0	0.00651021	0.0161455	0	0.278769	0	0	0	0	0.0422145	0	0.0259638	0.104164	0	0.285708	0.0310688	0.0908012	0.097744	0	0	0.0209108
C3L.02899	0	0	0.000261165	0	0	0.321222	0.00716857	0	0	0	0.0425218	0	0.0616792	0.149554	0.0394052	0.257141	0	0.0642666	0.0486863	0	0	0.00809491
C3N.02971	0.0658247	0.0704023	0.0245664	0.02501	0	0.31406	0	0	0	0	0.0553714	0	0.0632785	0.0768873	0.0302149	0.202526	0.0108501	0.00563266	0.0423038	0	0	0.0130723
C3N.02573	0	0	0.00105076	0	0	0.261493	0.011671	0	0	0	0.0578889	0	0.0877922	0.114927	0.0943673	0.220403	0.0048289	0.0641721	0.0757427	0	0	0.00566328
C3L.00819	0	0	0.0216485	0	0	0.41562	0	0	0	0	0	0.0104057	0.0140719	0.0995598	0.0206595	0.193983	0.0100916	0.102812	0.103871	0	0.000904842	0.00637256
C3N.01714	0	0	0.0452644	0.00728411	0	0.29964	0.00516135	0	0	0	0.0525208	0	0.151688	0.0832336	0.00821368	0.240217	0.0017481	0.0509095	0.0235101	0	0.0306107	0
C3L.02890	0.0656956	0	0.0263929	0	0	0.381138	0	0	0	0	0.05011	0	0.0748278	0.0242052	0.032078	0.207524	0.044488	0.031705	0.0618352	0	0	0
C3L.02116	0.110553	0.141238	0	0	0.0238729	0.371485	0	0.000441628	0	0	0.0319837	0	0.00531331	0.0961652	0.0430956	0.158831	0	0.00433456	0.0126876	0	0	0
C3L.01453	0.0858233	0.0437745	0.0118207	0	0	0.321603	0	0	0	0	0.059314	0	0.097715	0	0.0164906	0.268025	0	0.0703346	0.0180916	0	0	0.0070083
C3L.03635	0.0484909	0	0.0467428	0	0	0.430608	0	0	0	0	0.0457537	0	0.0179252	0	0.0344429	0.361177	0	0.00660738	0	0	0.00825242	0
C3N.00518	0	0	0.00618316	0.0223155	0	0.218451	0	0	0	0	0.00311644	0.016965	0.125211	0.202963	0.010653	0.276381	0.0541061	0	0.0636559	0	0	0
C3N.03840	0.0284417	0	0.0746406	0.00242901	0	0.314086	0.00116184	0	0	0	0.0368666	0	0.0292511	0.0826994	0.019833	0.159296	0.037057	0.122126	0.0752856	0	0	0.0168266
C3L.02606	0	0.0290612	0	0	0	0.305312	0	0	0	0	0.0626701	0	0	0.343828	0	0.0790758	0	0.0641106	0.0268463	0.0580684	0	0.0310269
C3N.03061	0.0496625	0	0.0391763	0	0	0.301971	0.00975794	0	0	0	0.0548024	0	0.0143123	0.097564	0.137525	0.157118	0.0165325	0.0281171	0.0432524	0	0.00773218	0.0424761
C3L.04848	0.0709552	0.105155	0.0122383	0	0	0.346657	0.00837305	0	0	0	0.0765539	0	0.0322805	0.03566	0.071277	0.136186	0.0414715	0.0241418	0.0195298	0.00535332	0.014168	0
C3N.00514	0.0109471	0.0347513	0.00975536	0	0	0.308774	0.0248775	0	0	0	0.0446631	0	0.0953237	0.0204999	0.0231941	0.242582	0.057188	0.0320154	0.0797802	0	0.0109979	0.00465071
C3L.02897	0	0	0.0199645	0	0	0.369512	0	0	0	0	0.00778721	0.015799	0.0317029	0.149195	0.0236937	0.184278	0.0455034	0.0399301	0.0955387	0	0.00157389	0.0155219
C3L.01687	0	0	0.0388813	0	0	0.405694	0	0	0	0	0.0529146	0	0.0406454	0.028734	0.0458357	0.244567	0.0493731	0.062997	0.00613296	0.0242249	0	0
C3N.02940	0.00154038	0	0.00606405	0.0133004	0	0.434748	0	0	0	0	0.0146971	0	0.0134119	0.0626591	0.104478	0.151464	0.0614165	0	0.0890576	0	0.0119684	0.0351945
C3L.04080	0	0.0141021	0	0	0	0.375719	0	0	0	0	0.0257733	0	0.046508	0.0871818	0	0.15275	0	0.119892	0.130591	0	0.0461754	0.00130716
C3N.03853	0.0302555	0	0.02454	0	0	0.370676	0	0	0	0	0.0407331	0	0.00455237	0.0300093	0.0178798	0.268729	0.00538166	0.0985211	0.0485302	0	0.0404105	0.019781
C3N.04283	0	0	0.00559797	0	0	0.241495	0	0	0	0	0.0465648	0	0.0328872	0.130648	0.0232134	0.188489	0.0403066	0.0823615	0.061709	0	0.0937614	0.0529652
C3L.02109	0	0	0.00412244	0	0	0.423835	0	0	0	0	0.0524719	0	0.0740904	0.106579	0.00129773	0.17993	0	0.120917	0.0367563	0	0	0
C3L.03630	0	0	0.0258187	0	0	0.325217	0	0	0	0	0	0.0137167	0.0182389	0.0882035	0.0807987	0.261905	0.0374015	0	0.120675	0	0	0.0280245
C3L.01662	0	0	0.00296079	0	0	0.220001	0	0	0	0	0.0456008	0	0	0.418831	0.0232215	0.230508	0	0.0306484	0.0216126	0.00425188	0	0.00236353
C3N.00709	0.111206	0	0.0179159	0.101881	0	0.259317	0	0	0	0	0.044737	0	0.0424467	0.104253	0.0253374	0.132778	0	0.0246778	0.133876	0	0.00157475	0
C3N.03007	0	0	0.0379465	0	0	0.301597	0	0	0	0	0.0147568	0.00117162	0.0678174	0.124012	0.00829791	0.283298	0	0.0285045	0.0929179	0	0.0349394	0.0047413
C3N.03665	0.00214606	0	0.00516603	0.123391	0	0.166905	0.0114961	0.00363025	0.00223362	0	0.0319009	0	0.0509875	0.0678409	0.0414046	0.207688	0.0222933	0.0205315	0.205696	0	0.015539	0.0211502
C3L.01598	0.00358342	0	0.0255006	0	0	0.231688	0	0.00204309	0.00968248	0	0.00487035	0.0119391	0.105305	0.202674	0.0314155	0.237394	0.022751	0.0123418	0.0606784	0	0.000210975	0.0379226
C3L.00599	0	0.067608	0.0048327	0.0142844	0	0.394435	0.0241381	0	0	0	0.0508566	0	0.0336227	0.027907	0.0553993	0.134589	0.0496693	0.0210599	0.121598	0	0	0
C3L.01051	0	0	0.0259219	0.0114009	0	0.390518	0	0	0	0	0.0699693	0	0.0367107	0.0635997	0.0286491	0.278589	0.0131595	0.0326413	0.0488411	0	0	0
C3N.01716	0.0011991	0	0.0119111	0	0	0.292347	0	0.00292223	7.38374e-05	0	0.037191	0.00159905	0.022674	0.0422401	0.0425093	0.297304	0	0	0.145789	0	0	0.10224
C3N.03839	0.0112039	0	0.00357039	0.0324443	0	0.510652	0	0	0	0	0	0.00708714	0.0305602	0.0242815	0.0024485	0.109018	0.0375374	0.0851497	0.146047	0	0	0
C3L.04479	0	0	0.0852465	0	0	0.319649	0	0	0	0	0.0487757	0	0.0603268	0.0766435	0.00424236	0.270068	0	0.0329025	0.0492072	0	0.0529392	0
C3L.00625	0	0	0.00348824	0	0	0.354891	0	0	0	0	0.0271436	0	0.0522579	0.152678	0.00704262	0.214635	0	0.0549577	0.120049	0	0	0.0128572
C3N.03754	0	0.00212745	0.00177141	0	0	0.257704	0	0.00881263	0	0	0	0.0711989	0.0576937	0.0898096	0.0257535	0.215378	0.019409	0.092449	0.0829321	0	0.0328594	0.042101
C3L.01037	0	0	0.00923305	0.00200529	0	0.366056	0.00107819	0	0	0	0.0315105	0	0.0964354	0.0909117	0.0328887	0.171016	0.0429364	0.0258093	0.0705227	0	0.0595965	0
C3N.03666	0.00284855	0	0.00632773	0	0	0.344718	0	0	0	0	0.0415956	0	0.000533585	0.0758388	0.0632746	0.38552	0	0	0.0536792	0	0	0.0256641
C3N.04126	0.00236608	0	0.0325815	0	0	0.336849	0	0.0123522	0	0	0.0135385	0	0.0128423	0.0445149	0.107124	0.214864	0	0.105617	0.117351	0	0	0
C3L.00017	0.0334821	0.00967256	0.0309581	0	0	0.406225	0	0	0	0	0.07097	0	0.0314928	0.0147109	0.0682927	0.269777	0.0350925	0.00377242	0.0255536	0	0	0
C3L.01689	0	0	0.00415385	0	0	0.299027	0	0	0	0	0.0180883	0	0	0.119997	0	0.322771	0	0.140905	0.0103503	0	0	0.0847074
C3L.04027	0.00315457	0	0.0112811	0	0	0.279312	0	0	0	0	0.00480329	0.00373919	0.0521486	0.153561	0.0194248	0.31231	0.0335602	0.0255839	0.0664905	0	0.0198367	0.0147941
C3N.02585	0.0164862	0.0118878	0.0184412	0.077023	0	0.344852	0	0	0	0	0.0413687	0	0.0430841	0.0634569	0.0288998	0.226892	0	0.010513	0.0968933	0	0.0202019	0
C3N.03039	0.0275942	0	0.0271518	0	0	0.212231	0	0	0	0	0.0357288	0	0	0.191317	0.00439828	0.208987	0.0541462	0.0666511	0.0655312	0	0.0603327	0.0459307
C3N.03086	0.0090569	0	0.0251772	0	0	0.426323	0	0	0	0	0.0537311	0	0.0742105	0.0166668	0.0347434	0.230616	0.0604234	0.0295304	0.0395217	0	0	0
C3L.02463	0.0015489	0	0.0119253	0.0330143	0	0.306376	0	0	0	0	0.0221776	0.00641803	0.186574	0.0791953	0.0034992	0.157468	0.0659136	0.0363549	0.0769893	0	0.0125457	0
C3N.00249	0.168131	0	0.00859193	0.0832929	0	0.332777	0	0	0	0	0.0166394	0.00247973	0.0669229	0.0850786	0.00204052	0.0772543	0	0.0262091	0.130137	0	0.000445756	0
C3L.00589	0	0	0.0230556	0	0	0.22453	0	0	0	0	0.0393196	0	0.105157	0.192288	0.0251016	0.205819	0.0278013	0	0.105245	0	0.0516822	0
C3N.00302	0.0473315	0	0.0274351	0	0	0.264914	0	0	0	0	0.00950488	0.00271431	0.0118793	0.156599	0.0504315	0.288713	0	0.0814247	0.0590526	0	0	0
C3L.03743	0	0	0.00401559	0	0	0.344944	0	0	0	0	0.0297529	0	0.0469754	0.021986	0.0228996	0.213323	0.0377933	0.10051	0.17024	0	0.00756053	0
C3N.00511	0	0	0.0231309	0	0	0.414786	0	0	0	0	0	0.0210394	0.0835933	0	0.0150318	0.127404	0.0593599	0.0629716	0.192683	0	0	0
C3N.03190	0	0	0.0189479	0.00314687	0	0.405006	0.000632458	0	0	0	0	0.0298585	0.0253819	0.082345	0.0122205	0.263006	0.0385554	0.0408859	0.0730092	0	0.00700499	0
C3N.00516	0	0.0130427	0.0349523	0	0	0.368591	0	0.000796326	0	0	0.0597107	0	0.0307865	0.02824	0.0508723	0.225375	0.0826722	0.0187355	0.0702327	0	0.0159929	0
C3L.02610	0.00306141	0.0311386	0.0213683	0	0	0.355272	0	0	0	0	0.0271114	0	0.0408301	0.0376995	0.0311949	0.263213	0.0125627	0.0651517	0.111397	0	0	0
C3N.02579	0	0	0.0153089	0	0	0.378378	0	0	0	0	0.0451121	0	0.0316813	0.176278	0	0.143454	0.0292684	0.0741389	0.001168	0.0152613	0.0604242	0.0295266
C3N.03000	0.0567653	0	0.0188793	0	0	0.263942	0	0	0	0	0.0243496	0	0.0103494	0.318424	0	0.252767	0	0.019344	0.0191911	0.013969	0	0.0020199
C3L.00598	0	0.0588197	0	0	0.0591093	0.22519	0	0	0	0	0.0583354	0	0.043219	0.140835	0.0224714	0.208672	0	0.115154	0.027633	0	0.04056	0
C3N.03430	0	0	0.00418494	0.0108068	0	0.193406	0	0	0	0	0.0410481	0	0.0498946	0.100719	0.0937975	0.379609	0	0.0155063	0.0579298	0	0.00317824	0.0499195
C3L.02809	0.0411098	0	0.00304869	0	0	0.280892	0	0.00575469	0	0	0.0436755	0	0.0562708	0.0871991	0.0162831	0.297576	0.0484196	0.0243308	0.0947181	0	0.000721982	0
C3N.02768	0	0	0.0464764	0	0	0.35175	0	0	0	0	0.0302747	0	0.0382065	0.127626	0.0303673	0.207473	0.0361905	0.0453276	0.0764942	0	0	0.00981369
C3L.03123	0.0185889	0	0.0158373	0.0718557	0	0.20958	0.0714491	0	0	0	0.069269	0	0.0337376	0.144916	0.11498	0.191033	0	0	0.0455633	0	0.0131894	0
C3N.02010	0	0	0.0530673	0	0	0.570853	0	0	0	0	0.0412644	0	0.0194665	0.0108219	0	0.122036	0.0485117	0.0294236	0.0522015	0	0.0248835	0.0274701
C3L.01031	0	0	0.0317612	0.0260342	0	0.369139	0	0	0	0	0.0252519	0	0.0403611	0.136975	0.0173545	0.198891	0.0690848	0.040993	0.044154	0	0	0
C3N.01167	0	0	0.0213081	0	0	0.338469	0	0	0	0	0	0.0261947	0.0211028	0.0742302	0.0366164	0.314156	0	0.0546463	0.113277	0	0	0
C3L.01971	0.0628354	0	0.0232837	0.0256598	0	0.428601	0	0	0	0	0.0155363	0	0.0303885	0.0782954	0.0638574	0.162147	0.027541	0.000741429	0.0811135	0	0	0
C3L.02604	0	0.0162134	0	0	0	0.193926	0	0	0	0	0.0285599	0	0.00855483	0.419872	0.0124604	0.261342	0	0.0340271	0.00549057	0.0109301	0	0.00862321
C3L.00277	0	0	0.0454753	0	0	0.350657	0	0	0	0	0.0496009	0	0.0376234	0.0948737	0.0352949	0.302271	0	0.00193908	0.0822641	0	0	0
C3L.01328	0	0	0.00145824	0	0	0.28242	0	0	0	0	0.0503628	0	0.109743	0.0600304	0	0.261139	0	0.16928	0.0473358	0	0.00811771	0.0101136
C3L.03639	0	0	0.00506809	0.0618689	0	0.166162	0.0702613	0.0413997	0	0	0.0581356	0.00536934	0	0.0948416	0.112391	0.175062	0	0.0909087	0.0490358	0	0.0266591	0.0428368
C3N.04282	0	0.00338627	0.0162914	0	0	0.228339	0	0	0	0	0.0293805	0	0	0.200643	0.00211967	0.381844	0.0459643	0.0466044	0.042997	0	0	0.00243116
C3L.04072	0	0	0.0129631	0	0	0.387001	0	0	0	0	0.0371696	0	0.0508488	0	0	0.296353	0	0.135018	0.0696811	0	0.00677166	0.00419448
C3L.02613	0	0	0.00906189	0	0	0.260416	0	0	0	0	0.0313101	0.00530271	0.0079215	0.178741	0.0721858	0.174452	0	0.232082	0.028528	0	0	0

## Sheet: S9TIDE CPTAC
Sample	No.benefits	Responder	TIDE	IFNG	MSI.Score	CD274	CD8	CTL.flag	Dysfunction	Exclusion	MDSC	CAF	TAM.M2	CTL	risk
C3N.04282	FALSE	FALSE	1.03928	-0.162692	0.51513	0.0537875	-0.261818	FALSE	-0.660744	1.03928	0.0628375	0.077193	0.0146353	-0.223094	High
C3N.03069	FALSE	FALSE	0.976967	0.025395	0.493679	0.0500328	-0.734643	FALSE	-0.710883	0.976967	0.0663409	0.112466	-0.0181145	-0.373992	NA
C3L.02116	FALSE	FALSE	0.890882	0.160871	0.520194	0.0345633	0.205428	TRUE	0.890882	-0.91459	-0.0623827	-0.0924798	0.012095	0.183257	Low
C3N.03000	FALSE	FALSE	0.813236	-0.113336	0.44929	-0.0311358	-0.280037	FALSE	-0.583599	0.813236	0.0628783	0.082115	0.00102839	-0.295982	High
C3N.01380	FALSE	FALSE	0.794772	-0.0246899	0.530225	-0.0585069	0.250077	TRUE	0.794772	-0.29805	-0.0283379	-0.0415457	0.0325244	0.165032	High
C3N.00303	FALSE	FALSE	0.793945	0.166766	0.498355	0.107357	0.428888	TRUE	0.793945	-0.720479	-0.0520658	-0.0453771	-0.00246859	0.322823	Low
C3N.03086	FALSE	FALSE	0.736231	-0.156807	0.509119	-0.107797	-0.0685459	FALSE	-0.52028	0.736231	0.0158376	0.0713071	0.0299747	-0.0814694	Low
C3N.04119	FALSE	FALSE	0.727532	-0.287178	0.500766	-0.0983503	-0.288745	FALSE	-0.36835	0.727532	0.0308706	0.0816263	0.00948376	-0.229029	High
C3L.03743	FALSE	FALSE	0.721637	-0.0619922	0.450374	-0.160292	-0.29682	FALSE	-0.269149	0.721637	0.0547826	0.0375652	0.0197436	-0.251085	NA
C3L.01689	FALSE	FALSE	0.704598	-0.174858	0.425631	-0.13594	-0.365377	FALSE	-0.527698	0.704598	0.060372	0.0566574	0.00142085	-0.408621	High
C3N.00512	FALSE	FALSE	0.703784	0.109395	0.494255	0.00732598	0.102716	TRUE	0.703784	-0.398833	-0.0625261	-0.0160862	0.013534	0.118485	Low
C3N.03853	FALSE	FALSE	0.683006	-0.0557163	0.456438	-0.0317522	-0.144661	FALSE	-0.358659	0.683006	0.0564345	0.0227269	0.0110119	-0.204191	High
C3N.01714	FALSE	FALSE	0.682428	0.0152237	0.479499	0.115288	0.14859	TRUE	0.682428	-0.195577	-0.0086067	-0.0238233	0.00447714	0.143246	High
C3N.03670	FALSE	FALSE	0.680436	0.0521294	0.49998	-0.0258086	0.201572	TRUE	0.680436	-0.726394	-0.0907458	-0.0295063	0.00818108	0.147256	Low
C3N.04283	FALSE	FALSE	0.671245	0.010194	0.579017	0.0568048	-0.188914	FALSE	-0.618082	0.671245	0.080098	0.0255659	0.00200179	-0.0701176	NA
C3N.03007	FALSE	FALSE	0.654245	0.00334971	0.488453	0.0351553	-0.156721	FALSE	-0.464576	0.654245	0.0283704	0.0768467	0.00292054	-0.214456	High
C3L.02606	FALSE	FALSE	0.62117	-0.0893163	0.441198	0.0645375	-0.196436	FALSE	-0.115537	0.62117	0.0662881	0.0638437	-0.0256738	-0.166044	High
C3L.00277	FALSE	FALSE	0.608637	-0.441545	0.487952	-0.0437938	-0.303839	FALSE	-0.66769	0.608637	0.0623658	0.0352832	0.00280908	-0.165045	High
C3N.03430	FALSE	FALSE	0.56404	0.183978	0.464651	0.11212	-0.0589268	FALSE	-0.667926	0.56404	0.0585467	0.0652057	-0.0297418	-0.0217885	High
C3L.00881	FALSE	FALSE	0.552485	0.173515	0.500126	0.023825	0.291772	TRUE	0.552485	-0.548011	-0.0549336	-0.0460037	0.00990966	0.195878	NA
C3N.01997	FALSE	FALSE	0.534495	0.160955	0.468148	-0.000644197	0.148811	TRUE	0.534495	-0.505394	-0.0434762	-0.0717219	0.0303035	0.115203	Low
C3L.01053	FALSE	FALSE	0.530161	0.0320692	0.540673	-0.0441163	0.103056	TRUE	0.530161	-0.459354	-0.0660061	-0.00680987	-0.000758985	0.0928785	Low
C3L.00819	FALSE	FALSE	0.518969	-0.0595576	0.541908	0.00590876	-0.214593	FALSE	-0.349991	0.518969	0.0524874	0.0485576	-0.0135568	-0.190409	High
C3N.03884	FALSE	FALSE	0.45128	0.0354934	0.498352	0.0938548	-0.314409	FALSE	-0.651685	0.45128	0.0478063	0.061116	-0.0467365	-0.0254624	High
C3N.01011	FALSE	FALSE	0.443891	0.103062	0.516612	-0.0510252	0.221456	TRUE	0.443891	-0.471685	-0.0417937	-0.0466034	0.0122206	0.175205	Low
C3N.02295	FALSE	FALSE	0.440408	0.0587335	0.483682	0.0221855	0.287555	TRUE	0.440408	-0.356381	-0.0678621	0.0054306	0.0105497	0.216766	Low
C3L.00598	FALSE	FALSE	0.429534	-0.0812682	0.500342	0.0276948	-0.148305	FALSE	-0.276993	0.429534	0.0531307	0.0356755	-0.0117192	-0.175541	High
C3L.03388	FALSE	FALSE	0.407692	-0.0751433	0.475303	0.0520079	0.0333144	FALSE	-0.569189	0.407692	0.043931	0.0334489	-0.0147512	0.0527737	NA
C3L.02109	FALSE	FALSE	0.393336	-0.315954	0.467593	-0.258762	-0.271643	FALSE	0.0425792	0.393336	0.023716	0.0569816	-0.00240423	-0.286576	High
C3N.01165	FALSE	FALSE	0.392415	0.121724	0.533997	0.0913012	0.00509875	TRUE	0.392415	-0.47298	-0.0321068	-0.0270397	-0.0199342	0.0467757	High
C3L.02809	FALSE	FALSE	0.380208	-0.0281258	0.425106	-0.0401493	-0.14727	FALSE	-0.227849	0.380208	0.0175706	0.0400481	0.0107171	-0.151354	High
C3L.00625	FALSE	FALSE	0.376785	-0.106185	0.463645	-0.0765874	-0.134997	FALSE	-0.11494	0.376785	0.033233	0.0488382	-0.0101477	-0.153992	Low
C3L.00189	FALSE	FALSE	0.375836	-0.216489	0.490633	-0.00605758	0.0535784	FALSE	0.442038	0.375836	-0.00548076	0.0707644	0.00788859	0.0258464	High
C3N.02579	FALSE	FALSE	0.369613	-0.103278	0.519338	-0.0759566	-0.145172	FALSE	-0.369701	0.369613	0.0506369	0.0157552	-0.00640691	-0.0615475	High
C3N.04126	FALSE	FALSE	0.358788	0.277154	0.517317	0.172445	0.130405	TRUE	0.358788	-0.286995	-0.0110521	-0.013692	-0.0194066	0.147707	High
C3N.00302	FALSE	FALSE	0.358257	-0.0312842	0.457587	-0.0653711	-0.118439	FALSE	-0.369915	0.358257	0.0579899	0.00659331	-0.000938982	-0.198374	High
C3L.02899	FALSE	FALSE	0.34905	0.104349	0.519533	0.0836185	-0.213204	FALSE	-0.115797	0.34905	0.0153306	0.0523266	-0.0068045	-0.100512	High
C3N.01998	FALSE	FALSE	0.341804	0.32859	0.53286	0.124319	0.131839	TRUE	0.341804	-0.397204	-0.0161714	-0.0302027	-0.026326	0.248551	Low
C3N.02944	FALSE	FALSE	0.341539	0.219895	0.50705	0.191217	0.127213	TRUE	0.341539	-0.182768	0.00980143	-0.0356324	-0.00897227	0.126438	High
C3L.01037	FALSE	FALSE	0.335582	0.0276218	0.509945	0.0907894	0.0547594	FALSE	-0.0740513	0.335582	0.0222135	0.0134511	0.00755735	0.0129667	High
C3N.02768	FALSE	FALSE	0.333136	-0.14416	0.474371	0.0548475	-0.000692012	FALSE	-0.372432	0.333136	0.0465264	-0.0107183	0.0134575	-0.0247365	High
C3L.03356	FALSE	FALSE	0.332183	0.0240209	0.506129	-0.00883693	0.226622	TRUE	0.332183	-0.410612	-0.0427837	-0.0341345	0.0115593	0.142683	Low
C3L.02701	FALSE	FALSE	0.315729	-0.203042	0.501746	-0.0418979	-0.470379	FALSE	-0.2947	0.315729	0.0157247	0.0493695	-0.0174761	-0.324401	High
C3N.03754	FALSE	FALSE	0.315651	-0.0501708	0.443466	-0.117707	-0.13021	FALSE	-0.498454	0.315651	0.0376569	0.0185616	-0.00681416	-0.09441	High
C3N.00516	FALSE	FALSE	0.309705	-0.0415225	0.516635	0.0334567	0.00603642	FALSE	0.180557	0.309705	0.0264014	0.0216387	0.00994289	0.016888	High
C3L.00102	FALSE	FALSE	0.307905	0.0084333	0.486888	-0.00943957	0.0140162	FALSE	-0.0964292	0.307905	0.0184486	0.0300141	-0.00521132	-0.0158627	High
C3L.01328	FALSE	FALSE	0.306828	-0.345317	0.534978	0.127415	-0.0803593	FALSE	-0.028813	0.306828	0.0499379	0.0176098	-0.0163032	0.0186851	High
C3N.00518	FALSE	FALSE	0.30521	-0.148469	0.521029	0.0539287	-0.129126	FALSE	-0.196239	0.30521	-0.0285729	0.0551055	0.0157459	-0.249366	High
C3L.04473	FALSE	FALSE	0.293415	0.287825	0.513832	0.0354311	0.324109	TRUE	0.293415	-0.483945	-0.062842	-0.0225668	-8.44455e-05	0.282253	High
C3L.04072	FALSE	FALSE	0.264234	-0.108048	0.418485	-0.0997648	-0.462764	FALSE	-0.841911	0.264234	0.0585965	-0.00777033	-0.0105887	-0.406171	High
C3L.03635	FALSE	FALSE	0.25883	0.00480303	0.443546	-0.109563	0.0730771	FALSE	-0.274112	0.25883	0.00271175	0.0348193	0.0133779	-0.00841748	Low
C3L.04475	FALSE	FALSE	0.251057	-0.0601122	0.485552	-0.178736	0.0463984	FALSE	-0.368642	0.251057	-0.00300073	0.0416402	-0.000769477	-0.0421718	Low
C3N.01715	FALSE	FALSE	0.247436	0.41304	0.624276	0.286994	0.425828	TRUE	0.247436	-0.0831272	0.0306649	-0.0239791	-0.0256828	0.457967	High
C3N.03039	FALSE	FALSE	0.23773	-0.390755	0.471772	-0.0953529	-0.403618	FALSE	-0.575013	0.23773	0.0362182	0.00604506	-0.0147254	-0.315776	NA
C3N.03428	FALSE	FALSE	0.235457	0.29017	0.488302	0.180353	0.372914	TRUE	0.235457	-0.644034	-0.0428063	-0.06129	-0.00201835	0.310695	Low
C3L.00401	FALSE	FALSE	0.230111	-0.293154	0.513756	0.0799845	0.105504	FALSE	-0.0528171	0.230111	0.00331045	0.0322771	-0.00929526	0.0780448	High
C3N.01388	FALSE	FALSE	0.213322	0.0420374	0.503022	-0.130264	0.106587	TRUE	0.213322	0.198499	0.0056311	0.0531973	-0.028934	0.107882	Low
C3N.03665	FALSE	FALSE	0.212968	0.153617	0.417086	-0.00504689	0.0807015	FALSE	-0.519981	0.212968	-0.00670211	0.0392389	-0.0152977	0.0191226	Low
C3N.03666	FALSE	FALSE	0.211433	0.0651719	0.451753	-0.155708	-0.185472	FALSE	-0.495867	0.211433	0.00271896	0.0383681	-0.000853609	-0.124664	High
C3N.03839	FALSE	FALSE	0.196238	0.106425	0.556021	-0.0381182	-0.0133356	FALSE	-0.628349	0.196238	0.0342224	-0.0127149	0.00359873	0.0119077	Low
C3N.01375	FALSE	FALSE	0.194776	0.114097	0.548492	0.18346	0.0587044	TRUE	0.194776	0.362846	0.03229	0.0622759	-0.0227061	0.0974766	High
C3N.00514	FALSE	FALSE	0.17806	0.0933575	0.55929	0.0452627	0.0778464	TRUE	0.17806	-0.0348847	-0.0155011	-0.00410601	0.0153426	0.153778	High
C3L.02604	FALSE	FALSE	0.177948	-0.0732662	0.463752	0.0396331	-0.38365	FALSE	-0.380142	0.177948	0.0594883	-0.0120859	-0.0158353	-0.316239	Low
C3N.00513	FALSE	FALSE	0.149298	-0.0192271	0.507563	0.0278415	0.199978	TRUE	0.149298	-0.126854	-0.038032	-0.00400873	0.0166974	0.118876	Low
C3L.04848	FALSE	FALSE	0.140623	0.10136	0.491075	-0.0553257	0.133009	TRUE	0.140623	-0.182745	-0.0226753	0.00232153	-0.00140413	0.0894293	Low
C3L.04495	FALSE	FALSE	0.140414	-0.0303478	0.497251	0.0319215	0.0473706	FALSE	-0.137535	0.140414	-0.0096144	0.0260918	0.00382136	0.01038	High
C3L.02610	FALSE	FALSE	0.139794	-0.0933613	0.467677	0.0352624	-0.0319872	FALSE	0.326333	0.139794	0.0128415	-0.0119155	0.0163436	-0.0129782	High
C3L.04080	FALSE	FALSE	0.139718	-0.241142	0.462647	-0.0928616	0.0263334	FALSE	-0.0854933	0.139718	0.0164394	0.00722556	-0.00123469	-0.0391648	NA
C3L.02613	FALSE	FALSE	0.133706	0.285201	0.544123	0.332188	0.118863	FALSE	-0.405999	0.133706	0.0679777	-0.0132308	-0.0363505	0.171845	High
C3N.03780	FALSE	FALSE	0.125303	-0.0126849	0.466907	-0.062597	-0.00197503	FALSE	-0.145662	0.125303	-0.00964878	0.00974587	0.022436	-0.0134729	NA
C3N.01012	FALSE	FALSE	0.118016	-0.0290569	0.543335	-0.0399961	0.0713051	TRUE	0.118016	-0.505053	-0.0391567	-0.0723752	0.0183566	0.0636445	Low
C3N.01719	FALSE	FALSE	0.101999	0.273189	0.482409	0.0850547	0.238979	TRUE	0.101999	0.125409	-0.000487511	0.0651825	-0.0347978	0.205918	Low
C3L.02118	FALSE	FALSE	0.0964603	0.0292206	0.5078	-0.101347	0.00975223	FALSE	0.381044	0.0964603	0.0212847	-0.0225203	0.0130768	0.0347682	High
C3L.04479	FALSE	FALSE	0.0905469	-0.0749154	0.595944	-0.149341	-0.270531	FALSE	-0.146933	0.0905469	-0.01198	-0.00128113	0.0203345	-0.209058	Low
C3N.01383	FALSE	FALSE	0.089401	-0.0813464	0.545153	0.0171246	-0.08155	FALSE	0.0607733	0.089401	-0.0191808	0.0351367	0.00408693	-0.090643	High
C3N.02010	FALSE	FALSE	0.0889504	-0.215733	0.506491	-0.211535	-0.0944882	FALSE	-0.424859	0.0889504	0.0332034	-0.0505753	0.0191145	-0.157298	Low
C3N.03061	FALSE	FALSE	0.0813294	0.245285	0.492211	0.120683	-0.0149338	FALSE	-0.107389	0.0813294	0.032408	0.0238992	-0.0333331	0.0775297	Low
C3L.00928	FALSE	FALSE	0.0780679	0.0732252	0.519426	0.135012	0.00849454	FALSE	0.313011	0.0780679	-0.000457477	0.0289161	-0.0224692	0.0278577	High
C3L.00599	FALSE	FALSE	0.066304	-0.0210305	0.462446	-0.0898941	0.0264727	FALSE	-0.0481247	0.066304	-0.0108544	-0.0109663	0.0305252	-0.0261341	Low
C3L.01031	FALSE	FALSE	0.0644311	-0.0090561	0.515143	-0.0283529	0.118299	FALSE	0.199431	0.0644311	0.0300555	-0.0519507	0.0198716	0.0520939	High
C3L.01453	FALSE	FALSE	0.0512313	-0.0525813	0.513543	-0.0747934	0.110916	FALSE	0.393328	0.0512313	-0.0166095	0.00807372	0.0234939	0.0766135	NA
C3L.01598	FALSE	FALSE	0.040834	0.0104898	0.504373	0.096282	-0.206947	FALSE	0.255218	0.040834	0.00592109	0.0158362	-0.0165631	-0.0823326	Low
C3N.03439	FALSE	FALSE	0.027127	0.110461	0.49883	0.0726032	0.1396	TRUE	0.027127	-0.168537	-0.032859	-0.0186795	0.010229	0.118762	Low
C3N.03440	FALSE	FALSE	0.0184023	-0.0831502	0.524047	-0.0180854	-0.0738213	FALSE	0.0446591	0.0184023	-0.0245816	0.0184115	0.0114754	-0.026332	Low
C3N.02585	FALSE	FALSE	0.0162793	-0.0549489	0.519815	-0.00288979	0.204312	TRUE	0.0162793	-0.00395979	0.00506511	-0.0284369	0.0214964	0.129394	High
C3N.02998	FALSE	FALSE	0.0140567	0.383523	0.590983	0.131461	0.406638	TRUE	0.0140567	-0.32853	-0.0283307	-0.0170984	-0.0120346	0.357938	Low
C3L.04853	FALSE	FALSE	0.0027847	-0.0864223	0.518549	-0.0295799	-0.015067	FALSE	-0.207935	0.0027847	0.0171597	0.000697594	-0.0300818	5.59698e-05	High
C3N.02592	FALSE	TRUE	-0.0134565	0.165628	0.473348	-0.0371116	0.0862856	TRUE	-0.0134565	0.238134	0.0142561	0.0150618	0.00957577	0.105763	Low
C3N.03840	FALSE	TRUE	-0.017983	0.0933656	0.511153	0.0205126	0.0684204	TRUE	-0.017983	-0.088756	0.0150514	-0.0157857	-0.0108291	0.0825915	Low
C3N.04284	FALSE	TRUE	-0.0191449	-0.489427	0.53241	-0.105196	-0.233516	FALSE	-0.595429	-0.0191449	-0.00709171	-0.0248218	0.0205001	-0.24276	NA
C3L.02897	FALSE	TRUE	-0.0214964	0.0480306	0.528556	-0.101685	-0.0565971	FALSE	-0.0429292	-0.0214964	-0.01062	-0.00745285	0.0129272	-0.0225052	High
C3N.02940	FALSE	TRUE	-0.0220463	0.160743	0.531199	0.0243136	0.186246	TRUE	-0.0220463	-0.443506	-0.0206168	-0.0506025	0.000758506	0.158398	Low
C3L.01703	FALSE	TRUE	-0.0375915	0.0215035	0.498154	-0.0164165	0.0983957	FALSE	0.539914	-0.0375915	-0.0406971	0.0179252	0.0188149	-0.000571843	High
C3L.00017	FALSE	TRUE	-0.0424977	0.0783375	0.503719	-0.0154221	0.00203599	FALSE	-0.034687	-0.0424977	0.00213694	-0.0318262	0.015124	-0.0369074	Low
C3N.01382	FALSE	TRUE	-0.0452714	0.00921117	0.51189	0.0437208	0.0476269	FALSE	0.135149	-0.0452714	-0.0283657	0.0193549	0.000260296	0.0295089	Low
C3L.01971	FALSE	TRUE	-0.051051	-0.00555071	0.5199	-0.097192	0.114966	FALSE	0.466815	-0.051051	-0.00143262	-0.0276387	0.00667587	0.0689267	Low
C3N.02971	FALSE	TRUE	-0.065436	-0.026722	0.501177	-0.024081	0.114533	TRUE	-0.065436	0.0702169	-0.0132653	0.0200816	0.00802842	0.140222	High
C3L.01687	FALSE	TRUE	-0.0709893	0.0672141	0.510695	-0.0393099	-0.0641255	FALSE	0.119737	-0.0709893	-0.0114551	-0.010256	0.00176803	-0.0522805	Low
C3L.03632	FALSE	TRUE	-0.0936061	-0.0359578	0.489065	-0.00562896	0.0271982	TRUE	-0.0936061	0.0154078	-0.0402369	0.0189087	0.0200796	0.0324376	Low
C3N.01716	FALSE	TRUE	-0.103811	0.0555228	0.539033	-0.0777803	0.0200875	FALSE	0.274119	-0.103811	-0.00994023	-0.0107034	-0.00159253	0.0828002	High
C3L.02463	FALSE	TRUE	-0.107975	-0.190888	0.509251	-0.0384875	-0.0418738	FALSE	0.361663	-0.107975	-0.00273427	-0.0444596	0.0217368	-0.0974341	High
C3N.03190	FALSE	TRUE	-0.120067	-0.0329475	0.50463	-0.0244664	0.113723	FALSE	-0.314399	-0.120067	-0.000719957	-0.0339518	0.0109191	0.0305473	High
C3L.01051	FALSE	TRUE	-0.128692	-0.140934	0.428837	-0.224608	-0.0458855	FALSE	0.219001	-0.128692	-0.0248994	-0.0168378	0.0285148	-0.077796	NA
C3L.00640	FALSE	TRUE	-0.129206	0.0245823	0.465575	0.085458	0.061524	FALSE	0.380371	-0.129206	-0.0221842	0.0127086	-0.0122198	0.0457198	Low
C3N.00957	FALSE	TRUE	-0.13755	-0.0102857	0.482309	-0.0789542	0.0857017	FALSE	0.220029	-0.13755	-0.0142536	0.0032145	-0.00421573	0.0177287	Low
C3L.03123	FALSE	TRUE	-0.138857	0.435867	0.506895	0.375634	0.320401	TRUE	-0.138857	-0.0813333	0.0375843	-0.0115977	-0.0465464	0.410034	Low
C3L.01662	FALSE	TRUE	-0.150671	-0.208905	0.486704	-0.124588	-0.339112	FALSE	-0.488731	-0.150671	0.00337611	-0.028516	0.000216568	-0.23078	High
C3N.03006	FALSE	TRUE	-0.151151	-0.198132	0.515597	-0.0344806	0.0535196	TRUE	-0.151151	-0.0730046	-0.00659325	-0.00862602	-0.00328837	0.0822301	Low
C3L.00622	FALSE	TRUE	-0.151608	-0.127381	0.514779	-0.0823039	-0.0488799	FALSE	0.260252	-0.151608	-0.0206828	0.00118429	-0.00107802	-0.125515	High
C3N.01502	FALSE	TRUE	-0.167281	0.0725803	0.468806	0.0648936	-0.0288121	FALSE	0.700281	-0.167281	-0.0446746	0.0485604	-0.0229203	0.0756156	Low
C3L.04027	FALSE	TRUE	-0.17024	0.154657	0.520159	0.395688	-0.018943	FALSE	0.12177	-0.17024	-0.0312892	0.0210118	-0.0159793	0.0543357	High
C3L.03395	FALSE	TRUE	-0.187381	-0.0253243	0.512059	-0.117064	0.0287003	FALSE	0.129421	-0.187381	-0.0403599	0.0197456	-0.00374418	0.0354717	NA
C3L.00589	FALSE	TRUE	-0.220077	-0.0440529	0.479912	-0.164957	-0.116452	FALSE	-0.0355095	-0.220077	-0.0269649	-0.02539	0.0158427	-0.11634	Low
C3L.02115	FALSE	TRUE	-0.222059	-0.366279	0.570855	-0.192567	-0.020276	FALSE	0.0947763	-0.222059	-0.0471606	-0.0302138	0.0372041	-0.0692821	Low
C3N.03211	FALSE	TRUE	-0.231424	0.0697999	0.455233	-0.146445	0.0762647	TRUE	-0.231424	-0.0361773	-0.0330652	0.0232292	0.00786901	0.0927064	Low
C3L.03628	FALSE	TRUE	-0.265039	-0.00147545	0.487614	0.0750701	-0.0869775	FALSE	0.0833427	-0.265039	-0.0299707	-0.0023838	-0.0127262	-0.0474488	High
C3L.01124	FALSE	TRUE	-0.2713	0.1082	0.52411	0.0326408	-0.0205767	FALSE	0.110104	-0.2713	-0.00572997	-0.0366673	-0.00270207	0.0358671	Low
C3N.00249	FALSE	TRUE	-0.27576	-0.278901	0.464277	-0.161435	-0.0694784	FALSE	0.244365	-0.27576	-0.00337348	-0.0590939	0.0261894	-0.160774	Low
C3N.00517	FALSE	TRUE	-0.291037	0.086545	0.5218	0.0067674	0.142238	FALSE	0.155836	-0.291037	-0.0443979	-0.036902	0.0247026	0.0516475	Low
C3N.01168	FALSE	TRUE	-0.291265	0.302109	0.5285	0.176686	0.174617	TRUE	-0.291265	-0.445439	-0.0185595	-0.0419488	-0.0175224	0.184348	Low
C3N.00511	FALSE	TRUE	-0.297298	0.0371463	0.518263	-0.00445966	-0.00479533	FALSE	0.435334	-0.297298	-0.000715097	-0.0729426	0.0183819	-0.00337811	Low
C3L.01052	FALSE	TRUE	-0.31559	-0.0456775	0.520688	-0.074647	0.0788967	FALSE	0.634168	-0.31559	-0.0519633	-0.0271979	0.0178312	-0.000156858	Low
C3L.01637	FALSE	TRUE	-0.321397	-0.0296876	0.556244	-0.0243806	-0.075146	FALSE	-0.037717	-0.321397	-0.0220782	-0.0409473	0.00990646	-0.0661682	Low
C3N.00436	FALSE	TRUE	-0.326798	-0.0851047	0.523829	0.0705792	-0.124384	FALSE	0.269716	-0.326798	-0.0422106	-0.00348761	0.00244446	-0.116427	High
C3L.01054	FALSE	TRUE	-0.356669	-0.428251	0.512666	-0.136879	-0.0332322	FALSE	0.362474	-0.356669	-0.0452439	-0.0328187	0.015934	-0.0907323	High
C3L.02890	FALSE	TRUE	-0.357725	-0.0169929	0.488454	0.300597	0.0207791	FALSE	0.368807	-0.357725	-0.0172378	-0.0255346	0.00261576	-0.0203051	Low
C3N.03173	FALSE	TRUE	-0.362541	0.106276	0.54079	0.00609493	0.0647466	FALSE	-0.0275761	-0.362541	-0.0261829	-0.0296307	0.00209359	0.0167296	Low
C3L.03630	FALSE	TRUE	-0.369408	0.147764	0.492157	0.0551875	-0.0528555	FALSE	-0.279461	-0.369408	-0.0202151	-0.0386061	0.000814771	-0.00109003	Low
C3N.01381	FALSE	TRUE	-0.392278	0.0183116	0.458909	-0.090987	0.0806328	FALSE	0.223466	-0.392278	-0.0215602	-0.0438547	0.0108997	-0.0120799	Low
C3N.03426	FALSE	TRUE	-0.402453	0.354837	0.498337	0.2415	0.254315	TRUE	-0.402453	-0.378954	0.0243977	-0.04139	-0.049924	0.326653	High
C3L.03394	FALSE	TRUE	-0.413874	0.0877997	0.482349	-0.0694147	0.225821	FALSE	0.569588	-0.413874	-0.0684485	-0.0131469	0.016659	0.13974	Low
C3N.01167	FALSE	TRUE	-0.425709	-0.0663499	0.48594	-0.0746149	-0.180335	FALSE	0.0994103	-0.425709	0.00945015	-0.0814513	0.00452986	-0.165671	Low
C3N.02573	FALSE	TRUE	-0.446281	0.137444	0.508354	0.102187	-0.0199139	FALSE	0.159686	-0.446281	-0.0164509	-0.0283467	-0.0165395	0.00998523	Low
C3N.01166	FALSE	TRUE	-0.480883	0.00344563	0.508305	-0.0138088	0.0097446	FALSE	0.587265	-0.480883	-0.0564138	-0.0364068	0.00547863	-0.0139095	Low
C3N.02589	FALSE	TRUE	-0.512731	0.0750187	0.53949	-0.0450013	0.106426	FALSE	0.0378044	-0.512731	-0.0487537	-0.0353866	0.00451842	0.0492975	Low
C3N.00198	FALSE	TRUE	-0.527555	-0.057585	0.446273	0.0286538	0.216972	FALSE	0.695811	-0.527555	-0.0443692	-0.0229863	-0.00223132	0.125921	Low
C3N.00709	FALSE	TRUE	-0.539675	-0.0941675	0.415902	-0.118108	-0.0260737	FALSE	0.475631	-0.539675	-0.0184093	-0.0784871	0.0195205	-0.0581239	NA
C3L.02112	FALSE	TRUE	-0.554363	0.0245736	0.511217	-0.08438	0.194664	FALSE	0.852782	-0.554363	-0.0751126	-0.0480122	0.0251014	0.122441	Low
C3L.01036	FALSE	TRUE	-0.556267	-0.197694	0.406372	-0.262132	-0.0323433	FALSE	0.562299	-0.556267	-0.0254128	-0.0646647	0.00747937	-0.166248	Low
C3L.03639	FALSE	TRUE	-0.611574	0.321182	0.510826	0.239548	0.0647292	TRUE	-0.611574	0.114914	0.0779699	-0.0134413	-0.0453149	0.245753	High

## Sheet: S10 Interactions myCAF&T
source	target	ligand	receptor	prob	pval	interaction_name	interaction_name_2	pathway_name	annotation	evidence	source.target	prob.original
myCAFs	myCAFs	CD99	CD99	0.540531	3	CD99_CD99	CD99 - CD99	CD99	Cell-Cell Contact	KEGG: hsa04514	myCAFs -> myCAFs	0.157232
myCAFs	Ductal2-Tumor	COL1A1	SDC4	0.510403	3	COL1A1_SDC4	COL1A1 - SDC4	COLLAGEN	ECM-Receptor	KEGG: hsa04512	myCAFs -> Ductal2-Tumor	0.140966
myCAFs	Ductal2-Tumor	COL1A2	SDC4	0.506819	3	COL1A2_SDC4	COL1A2 - SDC4	COLLAGEN	ECM-Receptor	KEGG: hsa04512	myCAFs -> Ductal2-Tumor	0.139027
myCAFs	myCAFs	COL1A1	SDC1	0.497512	3	COL1A1_SDC1	COL1A1 - SDC1	COLLAGEN	ECM-Receptor	KEGG: hsa04512	myCAFs -> myCAFs	0.133988
myCAFs	myCAFs	COL1A2	SDC1	0.49408	3	COL1A2_SDC1	COL1A2 - SDC1	COLLAGEN	ECM-Receptor	KEGG: hsa04512	myCAFs -> myCAFs	0.132131
myCAFs	Ductal2-Tumor	COL1A1	ITGA3_ITGB1	0.478287	3	COL1A1_ITGA3_ITGB1	COL1A1 - (ITGA3+ITGB1)	COLLAGEN	ECM-Receptor	KEGG: hsa04512	myCAFs -> Ductal2-Tumor	0.123589
myCAFs	Ductal2-Tumor	COL1A2	ITGA3_ITGB1	0.475077	3	COL1A2_ITGA3_ITGB1	COL1A2 - (ITGA3+ITGB1)	COLLAGEN	ECM-Receptor	KEGG: hsa04512	myCAFs -> Ductal2-Tumor	0.121855
myCAFs	Ductal2-Tumor	COL1A1	SDC1	0.471885	3	COL1A1_SDC1	COL1A1 - SDC1	COLLAGEN	ECM-Receptor	KEGG: hsa04512	myCAFs -> Ductal2-Tumor	0.120133
myCAFs	Ductal2-Tumor	COL1A2	SDC1	0.468747	3	COL1A2_SDC1	COL1A2 - SDC1	COLLAGEN	ECM-Receptor	KEGG: hsa04512	myCAFs -> Ductal2-Tumor	0.11844
myCAFs	Ductal2-Tumor	FN1	SDC4	0.450262	3	FN1_SDC4	FN1 - SDC4	FN1	ECM-Receptor	KEGG: hsa04512	myCAFs -> Ductal2-Tumor	0.108508
myCAFs	myCAFs	FN1	ITGAV_ITGB1	0.446187	3	FN1_ITGAV_ITGB1	FN1 - (ITGAV+ITGB1)	FN1	ECM-Receptor	KEGG: hsa04512	myCAFs -> myCAFs	0.106329
myCAFs	Ductal3-Tumor	COL1A1	CD44	0.44594	3	COL1A1_CD44	COL1A1 - CD44	COLLAGEN	ECM-Receptor	KEGG: hsa04512	myCAFs -> Ductal3-Tumor	0.106198
myCAFs	Ductal3-Tumor	COL1A2	CD44	0.443093	3	COL1A2_CD44	COL1A2 - CD44	COLLAGEN	ECM-Receptor	KEGG: hsa04512	myCAFs -> Ductal3-Tumor	0.104678
myCAFs	Ductal2-Tumor	COL1A1	ITGA2_ITGB1	0.441618	3	COL1A1_ITGA2_ITGB1	COL1A1 - (ITGA2+ITGB1)	COLLAGEN	ECM-Receptor	KEGG: hsa04512	myCAFs -> Ductal2-Tumor	0.103892
myCAFs	myCAFs	FN1	SDC1	0.439839	3	FN1_SDC1	FN1 - SDC1	FN1	ECM-Receptor	KEGG: hsa04512	myCAFs -> myCAFs	0.102945
myCAFs	Ductal2-Tumor	COL1A1	CD44	0.439112	3	COL1A1_CD44	COL1A1 - CD44	COLLAGEN	ECM-Receptor	KEGG: hsa04512	myCAFs -> Ductal2-Tumor	0.102558
myCAFs	Ductal2-Tumor	COL1A2	ITGA2_ITGB1	0.438818	3	COL1A2_ITGA2_ITGB1	COL1A2 - (ITGA2+ITGB1)	COLLAGEN	ECM-Receptor	KEGG: hsa04512	myCAFs -> Ductal2-Tumor	0.102402
Ductal2-Tumor	myCAFs	PPIA	BSG	0.436518	3	PPIA_BSG	PPIA - BSG	CypA	Secreted Signaling	PMID: 36012604	Ductal2-Tumor -> myCAFs	0.10118
myCAFs	Ductal2-Tumor	COL1A2	CD44	0.43634	3	COL1A2_CD44	COL1A2 - CD44	COLLAGEN	ECM-Receptor	KEGG: hsa04512	myCAFs -> Ductal2-Tumor	0.101085
Ductal3-Tumor	myCAFs	PPIA	BSG	0.429437	3	PPIA_BSG	PPIA - BSG	CypA	Secreted Signaling	PMID: 36012604	Ductal3-Tumor -> myCAFs	0.097429
myCAFs	Ductal2-Tumor	FN1	ITGA3_ITGB1	0.424244	3	FN1_ITGA3_ITGB1	FN1 - (ITGA3+ITGB1)	FN1	ECM-Receptor	KEGG: hsa04512	myCAFs -> Ductal2-Tumor	0.0946915
Ductal3-Tumor	Ductal2-Tumor	MIF	CD74_CD44	0.42196	3	MIF_CD74_CD44	MIF - (CD74+CD44)	MIF	Secreted Signaling	PMID: 29637711; PMID: 26175090	Ductal3-Tumor -> Ductal2-Tumor	0.0934909
myCAFs	myCAFs	COL1A1	ITGA1_ITGB1	0.419111	3	COL1A1_ITGA1_ITGB1	COL1A1 - (ITGA1+ITGB1)	COLLAGEN	ECM-Receptor	KEGG: hsa04512	myCAFs -> myCAFs	0.0919967
myCAFs	Ductal2-Tumor	FN1	SDC1	0.419038	3	FN1_SDC1	FN1 - SDC1	FN1	ECM-Receptor	KEGG: hsa04512	myCAFs -> Ductal2-Tumor	0.0919584
myCAFs	Ductal3-Tumor	COL1A1	SDC4	0.418638	3	COL1A1_SDC4	COL1A1 - SDC4	COLLAGEN	ECM-Receptor	KEGG: hsa04512	myCAFs -> Ductal3-Tumor	0.0917489
myCAFs	myCAFs	COL1A2	ITGA1_ITGB1	0.416556	3	COL1A2_ITGA1_ITGB1	COL1A2 - (ITGA1+ITGB1)	COLLAGEN	ECM-Receptor	KEGG: hsa04512	myCAFs -> myCAFs	0.0906601
myCAFs	Ductal3-Tumor	COL1A2	SDC4	0.416088	3	COL1A2_SDC4	COL1A2 - SDC4	COLLAGEN	ECM-Receptor	KEGG: hsa04512	myCAFs -> Ductal3-Tumor	0.0904155
myCAFs	myCAFs	COL1A1	ITGA11_ITGB1	0.415687	3	COL1A1_ITGA11_ITGB1	COL1A1 - (ITGA11+ITGB1)	COLLAGEN	ECM-Receptor	KEGG: hsa04512	myCAFs -> myCAFs	0.0902062
myCAFs	myCAFs	COL1A2	ITGA11_ITGB1	0.413168	3	COL1A2_ITGA11_ITGB1	COL1A2 - (ITGA11+ITGB1)	COLLAGEN	ECM-Receptor	KEGG: hsa04512	myCAFs -> myCAFs	0.0888931
myCAFs	Ductal2-Tumor	APP	CD74	0.40981	3	APP_CD74	APP - CD74	APP	Cell-Cell Contact	PMID: 19849849	myCAFs -> Ductal2-Tumor	0.0871475
myCAFs	Ductal2-Tumor	COL6A3	SDC4	0.409552	3	COL6A3_SDC4	COL6A3 - SDC4	COLLAGEN	ECM-Receptor	KEGG: hsa04512	myCAFs -> Ductal2-Tumor	0.0870133
myCAFs	myCAFs	COL6A3	SDC1	0.400711	3	COL6A3_SDC1	COL6A3 - SDC1	COLLAGEN	ECM-Receptor	KEGG: hsa04512	myCAFs -> myCAFs	0.0824501
Ductal3-Tumor	Ductal3-Tumor	MIF	CD74_CD44	0.400088	3	MIF_CD74_CD44	MIF - (CD74+CD44)	MIF	Secreted Signaling	PMID: 29637711; PMID: 26175090	Ductal3-Tumor -> Ductal3-Tumor	0.0821303
myCAFs	Ductal3-Tumor	FN1	CD44	0.397864	3	FN1_CD44	FN1 - CD44	FN1	ECM-Receptor	KEGG: hsa04512	myCAFs -> Ductal3-Tumor	0.0809907
myCAFs	Ductal2-Tumor	MIF	CD74_CD44	0.39599	3	MIF_CD74_CD44	MIF - (CD74+CD44)	MIF	Secreted Signaling	PMID: 29637711; PMID: 26175090	myCAFs -> Ductal2-Tumor	0.0800329
Ductal2-Tumor	Ductal2-Tumor	APP	CD74	0.393855	3	APP_CD74	APP - CD74	APP	Cell-Cell Contact	PMID: 19849849	Ductal2-Tumor -> Ductal2-Tumor	0.0789448
myCAFs	Ductal2-Tumor	COL6A2	SDC4	0.392374	3	COL6A2_SDC4	COL6A2 - SDC4	COLLAGEN	ECM-Receptor	KEGG: hsa04512	myCAFs -> Ductal2-Tumor	0.078192
myCAFs	Ductal2-Tumor	FN1	CD44	0.392271	3	FN1_CD44	FN1 - CD44	FN1	ECM-Receptor	KEGG: hsa04512	myCAFs -> Ductal2-Tumor	0.0781398
myCAFs	Ductal2-Tumor	COL6A3	ITGA3_ITGB1	0.387452	3	COL6A3_ITGA3_ITGB1	COL6A3 - (ITGA3+ITGB1)	COLLAGEN	ECM-Receptor	KEGG: hsa04512	myCAFs -> Ductal2-Tumor	0.0757011
Ductal2-Tumor	Ductal2-Tumor	MIF	CD74_CD44	0.386463	3	MIF_CD74_CD44	MIF - (CD74+CD44)	MIF	Secreted Signaling	PMID: 29637711; PMID: 26175090	Ductal2-Tumor -> Ductal2-Tumor	0.0752025
myCAFs	myCAFs	COL6A2	SDC1	0.384178	3	COL6A2_SDC1	COL6A2 - SDC1	COLLAGEN	ECM-Receptor	KEGG: hsa04512	myCAFs -> myCAFs	0.0740539
myCAFs	Ductal2-Tumor	COL6A3	SDC1	0.383016	3	COL6A3_SDC1	COL6A3 - SDC1	COLLAGEN	ECM-Receptor	KEGG: hsa04512	myCAFs -> Ductal2-Tumor	0.0734716
myCAFs	Ductal3-Tumor	COL1A1	ITGA3_ITGB1	0.379977	3	COL1A1_ITGA3_ITGB1	COL1A1 - (ITGA3+ITGB1)	COLLAGEN	ECM-Receptor	KEGG: hsa04512	myCAFs -> Ductal3-Tumor	0.0719531
myCAFs	Ductal3-Tumor	COL1A2	ITGA3_ITGB1	0.377829	3	COL1A2_ITGA3_ITGB1	COL1A2 - (ITGA3+ITGB1)	COLLAGEN	ECM-Receptor	KEGG: hsa04512	myCAFs -> Ductal3-Tumor	0.070885
myCAFs	Ductal2-Tumor	THBS2	SDC4	0.377377	3	THBS2_SDC4	THBS2 - SDC4	THBS	ECM-Receptor	KEGG: hsa04512	myCAFs -> Ductal2-Tumor	0.0706606
myCAFs	Ductal3-Tumor	FN1	SDC4	0.375446	3	FN1_SDC4	FN1 - SDC4	FN1	ECM-Receptor	KEGG: hsa04512	myCAFs -> Ductal3-Tumor	0.0697041
myCAFs	Ductal2-Tumor	COL6A2	ITGA3_ITGB1	0.37187	3	COL6A2_ITGA3_ITGB1	COL6A2 - (ITGA3+ITGB1)	COLLAGEN	ECM-Receptor	KEGG: hsa04512	myCAFs -> Ductal2-Tumor	0.0679412
myCAFs	Ductal2-Tumor	FN1	ITGAV_ITGB1	0.370332	3	FN1_ITGAV_ITGB1	FN1 - (ITGAV+ITGB1)	FN1	ECM-Receptor	KEGG: hsa04512	myCAFs -> Ductal2-Tumor	0.0671868
Ductal2-Tumor	Ductal2-Tumor	CEACAM6	CEACAM6	0.369749	3	CEACAM6_CEACAM6	CEACAM6 - CEACAM6	CEACAM	Cell-Cell Contact	PMID:11590190	Ductal2-Tumor -> Ductal2-Tumor	0.0669012
myCAFs	myCAFs	THBS2	SDC1	0.36973	3	THBS2_SDC1	THBS2 - SDC1	THBS	ECM-Receptor	KEGG: hsa04512	myCAFs -> myCAFs	0.0668922
myCAFs	Ductal2-Tumor	COL6A2	SDC1	0.367748	3	COL6A2_SDC1	COL6A2 - SDC1	COLLAGEN	ECM-Receptor	KEGG: hsa04512	myCAFs -> Ductal2-Tumor	0.065924
myCAFs	Ductal2-Tumor	IGFBP3	TMEM219	0.365336	3	IGFBP3_TMEM219	IGFBP3 - TMEM219	IGFBP	Secreted Signaling	PMID:20353938	myCAFs -> Ductal2-Tumor	0.064751
myCAFs	myCAFs	FN1	ITGA5_ITGB1	0.365193	3	FN1_ITGA5_ITGB1	FN1 - (ITGA5+ITGB1)	FN1	ECM-Receptor	KEGG: hsa04512	myCAFs -> myCAFs	0.0646814
myCAFs	Ductal3-Tumor	COL6A3	CD44	0.364926	3	COL6A3_CD44	COL6A3 - CD44	COLLAGEN	ECM-Receptor	KEGG: hsa04512	myCAFs -> Ductal3-Tumor	0.0645521
myCAFs	Ductal2-Tumor	COL6A3	ITGA2_ITGB1	0.361894	3	COL6A3_ITGA2_ITGB1	COL6A3 - (ITGA2+ITGB1)	COLLAGEN	ECM-Receptor	KEGG: hsa04512	myCAFs -> Ductal2-Tumor	0.063087
myCAFs	Ductal2-Tumor	COL6A3	CD44	0.360134	3	COL6A3_CD44	COL6A3 - CD44	COLLAGEN	ECM-Receptor	KEGG: hsa04512	myCAFs -> Ductal2-Tumor	0.0622407
myCAFs	Ductal2-Tumor	THBS2	ITGA3_ITGB1	0.358235	3	THBS2_ITGA3_ITGB1	THBS2 - (ITGA3+ITGB1)	THBS	ECM-Receptor	KEGG: hsa04512	myCAFs -> Ductal2-Tumor	0.0613315
myCAFs	Ductal2-Tumor	COL6A1	SDC4	0.356619	3	COL6A1_SDC4	COL6A1 - SDC4	COLLAGEN	ECM-Receptor	KEGG: hsa04512	myCAFs -> Ductal2-Tumor	0.0605607
myCAFs	Ductal3-Tumor	CD99	CD99	0.356041	3	CD99_CD99	CD99 - CD99	CD99	Cell-Cell Contact	KEGG: hsa04514	myCAFs -> Ductal3-Tumor	0.0602854
Ductal3-Tumor	myCAFs	CD99	CD99	0.356041	3	CD99_CD99	CD99 - CD99	CD99	Cell-Cell Contact	KEGG: hsa04514	Ductal3-Tumor -> myCAFs	0.0602854
myCAFs	Ductal2-Tumor	THBS2	SDC1	0.354382	3	THBS2_SDC1	THBS2 - SDC1	THBS	ECM-Receptor	KEGG: hsa04512	myCAFs -> Ductal2-Tumor	0.059498
myCAFs	myCAFs	MDK	SDC2	0.352154	3	MDK_SDC2	MDK - SDC2	MK	Secreted Signaling	PMID: 28356350	myCAFs -> myCAFs	0.0584452
myCAFs	Ductal3-Tumor	COL6A2	CD44	0.350918	3	COL6A2_CD44	COL6A2 - CD44	COLLAGEN	ECM-Receptor	KEGG: hsa04512	myCAFs -> Ductal3-Tumor	0.0578635
myCAFs	myCAFs	COL6A1	SDC1	0.349712	3	COL6A1_SDC1	COL6A1 - SDC1	COLLAGEN	ECM-Receptor	KEGG: hsa04512	myCAFs -> myCAFs	0.0572977
Ductal2-Tumor	myCAFs	MDK	SDC2	0.348143	3	MDK_SDC2	MDK - SDC2	MK	Secreted Signaling	PMID: 28356350	Ductal2-Tumor -> myCAFs	0.0565638
myCAFs	Ductal2-Tumor	COL6A2	ITGA2_ITGB1	0.348094	3	COL6A2_ITGA2_ITGB1	COL6A2 - (ITGA2+ITGB1)	COLLAGEN	ECM-Receptor	KEGG: hsa04512	myCAFs -> Ductal2-Tumor	0.0565411
myCAFs	Ductal2-Tumor	THBS2	CD47	0.347467	3	THBS2_CD47	THBS2 - CD47	THBS	ECM-Receptor	KEGG: hsa04512	myCAFs -> Ductal2-Tumor	0.0562489
myCAFs	Ductal2-Tumor	COL6A2	CD44	0.346454	3	COL6A2_CD44	COL6A2 - CD44	COLLAGEN	ECM-Receptor	KEGG: hsa04512	myCAFs -> Ductal2-Tumor	0.0557773
myCAFs	myCAFs	COL6A3	ITGA1_ITGB1	0.346016	3	COL6A3_ITGA1_ITGB1	COL6A3 - (ITGA1+ITGB1)	COLLAGEN	ECM-Receptor	KEGG: hsa04512	myCAFs -> myCAFs	0.0555739
myCAFs	Ductal3-Tumor	COL1A1	ITGA2_ITGB1	0.345978	3	COL1A1_ITGA2_ITGB1	COL1A1 - (ITGA2+ITGB1)	COLLAGEN	ECM-Receptor	KEGG: hsa04512	myCAFs -> Ductal3-Tumor	0.0555564
myCAFs	Ductal3-Tumor	COL6A3	SDC4	0.34568	3	COL6A3_SDC4	COL6A3 - SDC4	COLLAGEN	ECM-Receptor	KEGG: hsa04512	myCAFs -> Ductal3-Tumor	0.0554182
myCAFs	Ductal3-Tumor	COL1A2	ITGA2_ITGB1	0.344166	3	COL1A2_ITGA2_ITGB1	COL1A2 - (ITGA2+ITGB1)	COLLAGEN	ECM-Receptor	KEGG: hsa04512	myCAFs -> Ductal3-Tumor	0.0547173
myCAFs	myCAFs	COL6A3	ITGA11_ITGB1	0.343586	3	COL6A3_ITGA11_ITGB1	COL6A3 - (ITGA11+ITGB1)	COLLAGEN	ECM-Receptor	KEGG: hsa04512	myCAFs -> myCAFs	0.0544498
myCAFs	Ductal2-Tumor	MDK	SDC4	0.343544	3	MDK_SDC4	MDK - SDC4	MK	Secreted Signaling	PMID: 28356350	myCAFs -> Ductal2-Tumor	0.0544302
myCAFs	Ductal3-Tumor	FN1	ITGA3_ITGB1	0.343435	3	FN1_ITGA3_ITGB1	FN1 - (ITGA3+ITGB1)	FN1	ECM-Receptor	KEGG: hsa04512	myCAFs -> Ductal3-Tumor	0.0543799
Ductal2-Tumor	Ductal2-Tumor	MDK	SDC4	0.339709	3	MDK_SDC4	MDK - SDC4	MK	Secreted Signaling	PMID: 28356350	Ductal2-Tumor -> Ductal2-Tumor	0.0526708
myCAFs	myCAFs	MDK	LRP1	0.339627	3	MDK_LRP1	MDK - LRP1	MK	Secreted Signaling	PMID: 28356350	myCAFs -> myCAFs	0.0526335
myCAFs	Ductal2-Tumor	CD99	CD99	0.339525	3	CD99_CD99	CD99 - CD99	CD99	Cell-Cell Contact	KEGG: hsa04514	myCAFs -> Ductal2-Tumor	0.0525865
Ductal2-Tumor	myCAFs	CD99	CD99	0.339525	3	CD99_CD99	CD99 - CD99	CD99	Cell-Cell Contact	KEGG: hsa04514	Ductal2-Tumor -> myCAFs	0.0525865
myCAFs	Ductal2-Tumor	COL6A1	ITGA3_ITGB1	0.339312	3	COL6A1_ITGA3_ITGB1	COL6A1 - (ITGA3+ITGB1)	COLLAGEN	ECM-Receptor	KEGG: hsa04512	myCAFs -> Ductal2-Tumor	0.0524897
myCAFs	myCAFs	MDK	SDC1	0.337089	3	MDK_SDC1	MDK - SDC1	MK	Secreted Signaling	PMID: 28356350	myCAFs -> myCAFs	0.0514794
Ductal2-Tumor	myCAFs	MDK	LRP1	0.335872	3	MDK_LRP1	MDK - LRP1	MK	Secreted Signaling	PMID: 28356350	Ductal2-Tumor -> myCAFs	0.0509291
myCAFs	Ductal2-Tumor	COL6A1	SDC1	0.335822	3	COL6A1_SDC1	COL6A1 - SDC1	COLLAGEN	ECM-Receptor	KEGG: hsa04512	myCAFs -> Ductal2-Tumor	0.0509062
Ductal2-Tumor	myCAFs	MDK	SDC1	0.333385	3	MDK_SDC1	MDK - SDC1	MK	Secreted Signaling	PMID: 28356350	Ductal2-Tumor -> myCAFs	0.0498104
myCAFs	myCAFs	COL6A2	ITGA1_ITGB1	0.333287	3	COL6A2_ITGA1_ITGB1	COL6A2 - (ITGA1+ITGB1)	COLLAGEN	ECM-Receptor	KEGG: hsa04512	myCAFs -> myCAFs	0.0497661
myCAFs	Ductal3-Tumor	COL6A2	SDC4	0.332973	3	COL6A2_SDC4	COL6A2 - SDC4	COLLAGEN	ECM-Receptor	KEGG: hsa04512	myCAFs -> Ductal3-Tumor	0.0496258
myCAFs	myCAFs	COL6A2	ITGA11_ITGB1	0.331018	3	COL6A2_ITGA11_ITGB1	COL6A2 - (ITGA11+ITGB1)	COLLAGEN	ECM-Receptor	KEGG: hsa04512	myCAFs -> myCAFs	0.0487534
myCAFs	Ductal3-Tumor	IGFBP3	TMEM219	0.32911	3	IGFBP3_TMEM219	IGFBP3 - TMEM219	IGFBP	Secreted Signaling	PMID:20353938	myCAFs -> Ductal3-Tumor	0.0479067
myCAFs	Ductal2-Tumor	MDK	NCL	0.326787	3	MDK_NCL	MDK - NCL	MK	Secreted Signaling	PMID: 28356350	myCAFs -> Ductal2-Tumor	0.0468833
myCAFs	Ductal2-Tumor	MDK	SDC1	0.324093	3	MDK_SDC1	MDK - SDC1	MK	Secreted Signaling	PMID: 28356350	myCAFs -> Ductal2-Tumor	0.0457055
Ductal3-Tumor	Ductal2-Tumor	MIF	CD74_CXCR4	0.323339	3	MIF_CD74_CXCR4	MIF - (CD74+CXCR4)	MIF	Secreted Signaling	PMID: 29637711; PMID: 24760155	Ductal3-Tumor -> Ductal2-Tumor	0.0453781
Ductal2-Tumor	Ductal2-Tumor	MDK	NCL	0.323289	3	MDK_NCL	MDK - NCL	MK	Secreted Signaling	PMID: 28356350	Ductal2-Tumor -> Ductal2-Tumor	0.0453562
myCAFs	Ductal2-Tumor	MDK	ITGA6_ITGB1	0.322766	3	MDK_ITGA6_ITGB1	MDK - (ITGA6+ITGB1)	MK	Secreted Signaling	PMID: 28356350	myCAFs -> Ductal2-Tumor	0.0451294
myCAFs	Ductal3-Tumor	THBS2	SDC4	0.321802	3	THBS2_SDC4	THBS2 - SDC4	THBS	ECM-Receptor	KEGG: hsa04512	myCAFs -> Ductal3-Tumor	0.0447124
myCAFs	Ductal3-Tumor	COL6A1	CD44	0.321528	3	COL6A1_CD44	COL6A1 - CD44	COLLAGEN	ECM-Receptor	KEGG: hsa04512	myCAFs -> Ductal3-Tumor	0.0445943
Ductal2-Tumor	Ductal2-Tumor	MDK	SDC1	0.320647	3	MDK_SDC1	MDK - SDC1	MK	Secreted Signaling	PMID: 28356350	Ductal2-Tumor -> Ductal2-Tumor	0.044215
myCAFs	myCAFs	POSTN	ITGAV_ITGB5	0.320029	3	POSTN_ITGAV_ITGB5	POSTN - (ITGAV+ITGB5)	PERIOSTIN	Secreted Signaling	PMID: 26721738	myCAFs -> myCAFs	0.0439492
Ductal2-Tumor	Ductal2-Tumor	MDK	ITGA6_ITGB1	0.319346	3	MDK_ITGA6_ITGB1	MDK - (ITGA6+ITGB1)	MK	Secreted Signaling	PMID: 28356350	Ductal2-Tumor -> Ductal2-Tumor	0.0436568
myCAFs	Ductal2-Tumor	COL6A1	ITGA2_ITGB1	0.319123	3	COL6A1_ITGA2_ITGB1	COL6A1 - (ITGA2+ITGB1)	COLLAGEN	ECM-Receptor	KEGG: hsa04512	myCAFs -> Ductal2-Tumor	0.0435611
myCAFs	Ductal3-Tumor	THBS2	CD47	0.318718	3	THBS2_CD47	THBS2 - CD47	THBS	ECM-Receptor	KEGG: hsa04512	myCAFs -> Ductal3-Tumor	0.0433879
myCAFs	Ductal3-Tumor	COL6A3	ITGA3_ITGB1	0.318017	3	COL6A3_ITGA3_ITGB1	COL6A3 - (ITGA3+ITGB1)	COLLAGEN	ECM-Receptor	KEGG: hsa04512	myCAFs -> Ductal3-Tumor	0.0430893
myCAFs	myCAFs	IGFBP3	TMEM219	0.317806	3	IGFBP3_TMEM219	IGFBP3 - TMEM219	IGFBP	Secreted Signaling	PMID:20353938	myCAFs -> myCAFs	0.0429991
myCAFs	Ductal2-Tumor	COL6A1	CD44	0.317725	3	COL6A1_CD44	COL6A1 - CD44	COLLAGEN	ECM-Receptor	KEGG: hsa04512	myCAFs -> Ductal2-Tumor	0.0429647
myCAFs	Ductal2-Tumor	FN1	ITGAV_ITGB6	0.316325	3	FN1_ITGAV_ITGB6	FN1 - (ITGAV+ITGB6)	FN1	ECM-Receptor	KEGG: hsa04512	myCAFs -> Ductal2-Tumor	0.0423704
Ductal3-Tumor	myCAFs	MIF	CD74_CXCR4	0.311607	3	MIF_CD74_CXCR4	MIF - (CD74+CXCR4)	MIF	Secreted Signaling	PMID: 29637711; PMID: 24760155	Ductal3-Tumor -> myCAFs	0.0403899
myCAFs	Ductal3-Tumor	COL1A1	SDC1	0.308372	3	COL1A1_SDC1	COL1A1 - SDC1	COLLAGEN	ECM-Receptor	KEGG: hsa04512	myCAFs -> Ductal3-Tumor	0.0390531
myCAFs	Ductal2-Tumor	THBS1	SDC4	0.307462	3	THBS1_SDC4	THBS1 - SDC4	THBS	ECM-Receptor	KEGG: hsa04512	myCAFs -> Ductal2-Tumor	0.03868
myCAFs	Ductal2-Tumor	MIF	CD74_CXCR4	0.307148	3	MIF_CD74_CXCR4	MIF - (CD74+CXCR4)	MIF	Secreted Signaling	PMID: 29637711; PMID: 24760155	myCAFs -> Ductal2-Tumor	0.0385514
myCAFs	Ductal3-Tumor	COL6A2	ITGA3_ITGB1	0.307103	3	COL6A2_ITGA3_ITGB1	COL6A2 - (ITGA3+ITGB1)	COLLAGEN	ECM-Receptor	KEGG: hsa04512	myCAFs -> Ductal3-Tumor	0.038533
myCAFs	Ductal3-Tumor	COL1A2	SDC1	0.306907	3	COL1A2_SDC1	COL1A2 - SDC1	COLLAGEN	ECM-Receptor	KEGG: hsa04512	myCAFs -> Ductal3-Tumor	0.0384532
myCAFs	myCAFs	COL6A1	ITGA1_ITGB1	0.306479	3	COL6A1_ITGA1_ITGB1	COL6A1 - (ITGA1+ITGB1)	COLLAGEN	ECM-Receptor	KEGG: hsa04512	myCAFs -> myCAFs	0.0382783
myCAFs	Ductal3-Tumor	COL6A1	SDC4	0.30621	3	COL6A1_SDC4	COL6A1 - SDC4	COLLAGEN	ECM-Receptor	KEGG: hsa04512	myCAFs -> Ductal3-Tumor	0.0381691
myCAFs	myCAFs	SPP1	ITGAV_ITGB1	0.30531	3	SPP1_ITGAV_ITGB1	SPP1 - (ITGAV+ITGB1)	SPP1	Secreted Signaling	PMID: 21907263	myCAFs -> myCAFs	0.0378032
Ductal3-Tumor	Ductal3-Tumor	MIF	CD74_CXCR4	0.30481	2	MIF_CD74_CXCR4	MIF - (CD74+CXCR4)	MIF	Secreted Signaling	PMID: 29637711; PMID: 24760155	Ductal3-Tumor -> Ductal3-Tumor	0.0376007
myCAFs	myCAFs	COL6A1	ITGA11_ITGB1	0.304537	3	COL6A1_ITGA11_ITGB1	COL6A1 - (ITGA11+ITGB1)	COLLAGEN	ECM-Receptor	KEGG: hsa04512	myCAFs -> myCAFs	0.0374902
myCAFs	myCAFs	THBS1	SDC1	0.3022	3	THBS1_SDC1	THBS1 - SDC1	THBS	ECM-Receptor	KEGG: hsa04512	myCAFs -> myCAFs	0.0365501
myCAFs	Ductal2-Tumor	COL1A1	ITGAV_ITGB8	0.301132	3	COL1A1_ITGAV_ITGB8	COL1A1 - (ITGAV+ITGB8)	COLLAGEN	ECM-Receptor	KEGG: hsa04512	myCAFs -> Ductal2-Tumor	0.0361237
myCAFs	Ductal3-Tumor	FN1	ITGAV_ITGB1	0.300398	3	FN1_ITGAV_ITGB1	FN1 - (ITGAV+ITGB1)	FN1	ECM-Receptor	KEGG: hsa04512	myCAFs -> Ductal3-Tumor	0.0358318
myCAFs	Ductal2-Tumor	COL1A2	ITGAV_ITGB8	0.29973	3	COL1A2_ITGAV_ITGB8	COL1A2 - (ITGAV+ITGB8)	COLLAGEN	ECM-Receptor	KEGG: hsa04512	myCAFs -> Ductal2-Tumor	0.035567
Ductal3-Tumor	myCAFs	MDK	SDC2	0.298673	3	MDK_SDC2	MDK - SDC2	MK	Secreted Signaling	PMID: 28356350	Ductal3-Tumor -> myCAFs	0.0351497
myCAFs	Ductal3-Tumor	THBS2	ITGA3_ITGB1	0.297472	3	THBS2_ITGA3_ITGB1	THBS2 - (ITGA3+ITGB1)	THBS	ECM-Receptor	KEGG: hsa04512	myCAFs -> Ductal3-Tumor	0.0346778
myCAFs	Ductal2-Tumor	THBS1	ITGA3_ITGB1	0.294242	3	THBS1_ITGA3_ITGB1	THBS1 - (ITGA3+ITGB1)	THBS	ECM-Receptor	KEGG: hsa04512	myCAFs -> Ductal2-Tumor	0.0334214
myCAFs	Ductal3-Tumor	COL6A3	ITGA2_ITGB1	0.293241	3	COL6A3_ITGA2_ITGB1	COL6A3 - (ITGA2+ITGB1)	COLLAGEN	ECM-Receptor	KEGG: hsa04512	myCAFs -> Ductal3-Tumor	0.0330359
myCAFs	Ductal2-Tumor	THBS1	SDC1	0.291562	3	THBS1_SDC1	THBS1 - SDC1	THBS	ECM-Receptor	KEGG: hsa04512	myCAFs -> Ductal2-Tumor	0.0323935
Ductal3-Tumor	myCAFs	MDK	LRP1	0.289408	3	MDK_LRP1	MDK - LRP1	MK	Secreted Signaling	PMID: 28356350	Ductal3-Tumor -> myCAFs	0.0315768
myCAFs	Ductal2-Tumor	THBS1	CD47	0.286736	3	THBS1_CD47	THBS1 - CD47	THBS	ECM-Receptor	KEGG: hsa04512	myCAFs -> Ductal2-Tumor	0.0305764
Ductal3-Tumor	myCAFs	SPP1	ITGAV_ITGB1	0.285312	3	SPP1_ITGAV_ITGB1	SPP1 - (ITGAV+ITGB1)	SPP1	Secreted Signaling	PMID: 21907263	Ductal3-Tumor -> myCAFs	0.0300487
myCAFs	myCAFs	COL1A1	CD44	0.284444	3	COL1A1_CD44	COL1A1 - CD44	COLLAGEN	ECM-Receptor	KEGG: hsa04512	myCAFs -> myCAFs	0.029729
myCAFs	Ductal3-Tumor	COL6A1	ITGA3_ITGB1	0.283977	3	COL6A1_ITGA3_ITGB1	COL6A1 - (ITGA3+ITGB1)	COLLAGEN	ECM-Receptor	KEGG: hsa04512	myCAFs -> Ductal3-Tumor	0.0295575
myCAFs	Ductal3-Tumor	COL6A2	ITGA2_ITGB1	0.283847	3	COL6A2_ITGA2_ITGB1	COL6A2 - (ITGA2+ITGB1)	COLLAGEN	ECM-Receptor	KEGG: hsa04512	myCAFs -> Ductal3-Tumor	0.0295099
myCAFs	myCAFs	COL1A2	CD44	0.283185	3	COL1A2_CD44	COL1A2 - CD44	COLLAGEN	ECM-Receptor	KEGG: hsa04512	myCAFs -> myCAFs	0.0292679
myCAFs	Ductal3-Tumor	FN1	SDC1	0.283168	3	FN1_SDC1	FN1 - SDC1	FN1	ECM-Receptor	KEGG: hsa04512	myCAFs -> Ductal3-Tumor	0.0292618
myCAFs	Ductal3-Tumor	SPP1	CD44	0.280452	3	SPP1_CD44	SPP1 - CD44	SPP1	Secreted Signaling	PMID: 21907263	myCAFs -> Ductal3-Tumor	0.0282778
myCAFs	Ductal2-Tumor	INS	INSR	0.279749	3	INS_INSSR	INS - INSSR	INSULIN	Secreted Signaling	KEGG: hsa04911; PMID: 24633815	myCAFs -> Ductal2-Tumor	0.0280259
myCAFs	Ductal2-Tumor	COMP	SDC4	0.278213	3	COMP_SDC4	COMP - SDC4	THBS	ECM-Receptor	KEGG: hsa04512	myCAFs -> Ductal2-Tumor	0.027478
myCAFs	Ductal2-Tumor	SPP1	CD44	0.277506	3	SPP1_CD44	SPP1 - CD44	SPP1	Secreted Signaling	PMID: 21907263	myCAFs -> Ductal2-Tumor	0.0272275
myCAFs	Ductal2-Tumor	FN1	ITGAV_ITGB8	0.276992	3	FN1_ITGAV_ITGB8	FN1 - (ITGAV+ITGB8)	FN1	ECM-Receptor	KEGG: hsa04512	myCAFs -> Ductal2-Tumor	0.0270461
myCAFs	myCAFs	COMP	SDC1	0.273849	3	COMP_SDC1	COMP - SDC1	THBS	ECM-Receptor	KEGG: hsa04512	myCAFs -> myCAFs	0.0259482
myCAFs	Ductal2-Tumor	COL4A2	SDC4	0.273536	3	COL4A2_SDC4	COL4A2 - SDC4	COLLAGEN	ECM-Receptor	KEGG: hsa04512	myCAFs -> Ductal2-Tumor	0.0258403
Ductal2-Tumor	Ductal2-Tumor	CDH1	CDH1	0.273192	3	CDH1_CDH1	CDH1 - CDH1	CDH	Cell-Cell Contact	KEGG: hsa04514	Ductal2-Tumor -> Ductal2-Tumor	0.0257213
myCAFs	myCAFs	SPP1	ITGAV_ITGB5	0.272727	3	SPP1_ITGAV_ITGB5	SPP1 - (ITGAV+ITGB5)	SPP1	Secreted Signaling	PMID: 21907263	myCAFs -> myCAFs	0.0255614
myCAFs	myCAFs	COL4A2	SDC1	0.26931	3	COL4A2_SDC1	COL4A2 - SDC1	COLLAGEN	ECM-Receptor	KEGG: hsa04512	myCAFs -> myCAFs	0.0243995
myCAFs	Ductal3-Tumor	THBS1	SDC4	0.268628	3	THBS1_SDC4	THBS1 - SDC4	THBS	ECM-Receptor	KEGG: hsa04512	myCAFs -> Ductal3-Tumor	0.0241704
myCAFs	Ductal2-Tumor	COMP	ITGA3_ITGB1	0.267231	3	COMP_ITGA3_ITGB1	COMP - (ITGA3+ITGB1)	THBS	ECM-Receptor	KEGG: hsa04512	myCAFs -> Ductal2-Tumor	0.0237047
myCAFs	Ductal3-Tumor	THBS1	CD47	0.26643	3	THBS1_CD47	THBS1 - CD47	THBS	ECM-Receptor	KEGG: hsa04512	myCAFs -> Ductal3-Tumor	0.0234395
myCAFs	Ductal2-Tumor	SPP1	ITGAV_ITGB1	0.265797	3	SPP1_ITGAV_ITGB1	SPP1 - (ITGAV+ITGB1)	SPP1	Secreted Signaling	PMID: 21907263	myCAFs -> Ductal2-Tumor	0.0232311
myCAFs	Ductal3-Tumor	COL6A3	SDC1	0.265274	3	COL6A3_SDC1	COL6A3 - SDC1	COLLAGEN	ECM-Receptor	KEGG: hsa04512	myCAFs -> Ductal3-Tumor	0.0230591
myCAFs	Ductal2-Tumor	COMP	SDC1	0.264997	3	COMP_SDC1	COMP - SDC1	THBS	ECM-Receptor	KEGG: hsa04512	myCAFs -> Ductal2-Tumor	0.0229686
myCAFs	Ductal2-Tumor	COL4A1	SDC4	0.264922	3	COL4A1_SDC4	COL4A1 - SDC4	COLLAGEN	ECM-Receptor	KEGG: hsa04512	myCAFs -> Ductal2-Tumor	0.0229441
myCAFs	Ductal3-Tumor	COL6A1	ITGA2_ITGB1	0.263825	3	COL6A1_ITGA2_ITGB1	COL6A1 - (ITGA2+ITGB1)	COLLAGEN	ECM-Receptor	KEGG: hsa04512	myCAFs -> Ductal3-Tumor	0.0225868
Ductal2-Tumor	myCAFs	LGALS9	P4HB	0.263728	3	LGALS9_P4HB	LGALS9 - P4HB	GALECTIN	Secreted Signaling	PMID:21670307;uniprot	Ductal2-Tumor -> myCAFs	0.0225553
Ductal3-Tumor	Ductal3-Tumor	SPP1	CD44	0.263346	3	SPP1_CD44	SPP1 - CD44	SPP1	Secreted Signaling	PMID: 21907263	Ductal3-Tumor -> Ductal3-Tumor	0.0224317
myCAFs	myCAFs	SPP1	ITGA5_ITGB1	0.263018	3	SPP1_ITGA5_ITGB1	SPP1 - (ITGA5+ITGB1)	SPP1	Secreted Signaling	PMID: 21907263	myCAFs -> myCAFs	0.0223256
myCAFs	Ductal2-Tumor	COL4A2	ITGA3_ITGB1	0.262898	3	COL4A2_ITGA3_ITGB1	COL4A2 - (ITGA3+ITGB1)	COLLAGEN	ECM-Receptor	KEGG: hsa04512	myCAFs -> Ductal2-Tumor	0.0222868
myCAFs	myCAFs	FN1	CD44	0.262695	3	FN1_CD44	FN1 - CD44	FN1	ECM-Receptor	KEGG: hsa04512	myCAFs -> myCAFs	0.0222214
Ductal2-Tumor	Ductal2-Tumor	LAMB3	ITGA3_ITGB1	0.261328	3	LAMB3_ITGA3_ITGB1	LAMB3 - (ITGA3+ITGB1)	LAMININ	ECM-Receptor	KEGG: hsa04512	Ductal2-Tumor -> Ductal2-Tumor	0.0217833
myCAFs	Ductal2-Tumor	COMP	CD47	0.260967	3	COMP_CD47	COMP - CD47	THBS	ECM-Receptor	KEGG: hsa04512	myCAFs -> Ductal2-Tumor	0.0216683
myCAFs	myCAFs	COL4A1	SDC1	0.260944	3	COL4A1_SDC1	COL4A1 - SDC1	COLLAGEN	ECM-Receptor	KEGG: hsa04512	myCAFs -> myCAFs	0.0216611
myCAFs	Ductal2-Tumor	COL4A2	SDC1	0.260732	3	COL4A2_SDC1	COL4A2 - SDC1	COLLAGEN	ECM-Receptor	KEGG: hsa04512	myCAFs -> Ductal2-Tumor	0.0215937
Ductal3-Tumor	Ductal2-Tumor	SPP1	CD44	0.260732	3	SPP1_CD44	SPP1 - CD44	SPP1	Secreted Signaling	PMID: 21907263	Ductal3-Tumor -> Ductal2-Tumor	0.0215936
Ductal2-Tumor	Ductal2-Tumor	CDH1	ITGA2_ITGB1	0.260694	3	CDH1_ITGA1_ITGB1	CDH1 - (ITGA1+ITGB1)	CDH1	Cell-Cell Contact	PMID: 12392763	Ductal2-Tumor -> Ductal2-Tumor	0.0215815
Ductal2-Tumor	myCAFs	SPP1	ITGAV_ITGB1	0.260503	3	SPP1_ITGAV_ITGB1	SPP1 - (ITGAV+ITGB1)	SPP1	Secreted Signaling	PMID: 21907263	Ductal2-Tumor -> myCAFs	0.0215209
myCAFs	Ductal2-Tumor	COL6A3	ITGAV_ITGB8	0.259813	3	COL6A3_ITGAV_ITGB8	COL6A3 - (ITGAV+ITGB8)	COLLAGEN	ECM-Receptor	KEGG: hsa04512	myCAFs -> Ductal2-Tumor	0.0213028
myCAFs	myCAFs	PLAU	PLAUR	0.259425	3	PLAU_PLAUR	PLAU - PLAUR	PLAU	Secreted Signaling	uniprot	myCAFs -> myCAFs	0.0211803
Ductal2-Tumor	Ductal2-Tumor	LAMB3	ITGA6_ITGB1	0.258316	3	LAMB3_ITGA6_ITGB1	LAMB3 - (ITGA6+ITGB1)	LAMININ	ECM-Receptor	KEGG: hsa04512	Ductal2-Tumor -> Ductal2-Tumor	0.0208327
myCAFs	Ductal3-Tumor	COL6A2	SDC1	0.257489	3	COL6A2_SDC1	COL6A2 - SDC1	COLLAGEN	ECM-Receptor	KEGG: hsa04512	myCAFs -> Ductal3-Tumor	0.0205753
Ductal3-Tumor	myCAFs	SPP1	ITGAV_ITGB5	0.256486	3	SPP1_ITGAV_ITGB5	SPP1 - (ITGAV+ITGB5)	SPP1	Secreted Signaling	PMID: 21907263	Ductal3-Tumor -> myCAFs	0.0202651
Ductal2-Tumor	Ductal3-Tumor	LGALS9	P4HB	0.255963	3	LGALS9_P4HB	LGALS9 - P4HB	GALECTIN	Secreted Signaling	PMID:21670307;uniprot	Ductal2-Tumor -> Ductal3-Tumor	0.0201045
myCAFs	Ductal2-Tumor	COL4A1	ITGA3_ITGB1	0.254904	3	COL4A1_ITGA3_ITGB1	COL4A1 - (ITGA3+ITGB1)	COLLAGEN	ECM-Receptor	KEGG: hsa04512	myCAFs -> Ductal2-Tumor	0.0197808
myCAFs	Ductal2-Tumor	COL4A1	SDC1	0.252863	3	COL4A1_SDC1	COL4A1 - SDC1	COLLAGEN	ECM-Receptor	KEGG: hsa04512	myCAFs -> Ductal2-Tumor	0.0191641
myCAFs	Ductal2-Tumor	COL6A2	ITGAV_ITGB8	0.252329	3	COL6A2_ITGAV_ITGB8	COL6A2 - (ITGAV+ITGB8)	COLLAGEN	ECM-Receptor	KEGG: hsa04512	myCAFs -> Ductal2-Tumor	0.0190045
Ductal3-Tumor	Ductal2-Tumor	LAMB3	ITGA3_ITGB1	0.252111	3	LAMB3_ITGA3_ITGB1	LAMB3 - (ITGA3+ITGB1)	LAMININ	ECM-Receptor	KEGG: hsa04512	Ductal3-Tumor -> Ductal2-Tumor	0.0189396
myCAFs	Ductal3-Tumor	COL4A2	CD44	0.25179	3	COL4A2_CD44	COL4A2 - CD44	COLLAGEN	ECM-Receptor	KEGG: hsa04512	myCAFs -> Ductal3-Tumor	0.0188441
Ductal3-Tumor	Ductal2-Tumor	INS	INSR	0.251545	3	INS_INSSR	INS - INSSR	INSULIN	Secreted Signaling	KEGG: hsa04911; PMID: 24633815	Ductal3-Tumor -> Ductal2-Tumor	0.0187712
myCAFs	Ductal3-Tumor	COL1A1	ITGAV_ITGB8	0.251332	3	COL1A1_ITGAV_ITGB8	COL1A1 - (ITGAV+ITGB8)	COLLAGEN	ECM-Receptor	KEGG: hsa04512	myCAFs -> Ductal3-Tumor	0.018708
myCAFs	Ductal3-Tumor	THBS1	ITGA3_ITGB1	0.251156	3	THBS1_ITGA3_ITGB1	THBS1 - (ITGA3+ITGB1)	THBS	ECM-Receptor	KEGG: hsa04512	myCAFs -> Ductal3-Tumor	0.0186559
myCAFs	Ductal3-Tumor	THBS2	SDC1	0.250567	3	THBS2_SDC1	THBS2 - SDC1	THBS	ECM-Receptor	KEGG: hsa04512	myCAFs -> Ductal3-Tumor	0.0184822
Ductal2-Tumor	Ductal2-Tumor	INS	INSR	0.250522	3	INS_INSSR	INS - INSSR	INSULIN	Secreted Signaling	KEGG: hsa04911; PMID: 24633815	Ductal2-Tumor -> Ductal2-Tumor	0.0184688
Ductal2-Tumor	Ductal3-Tumor	LAMB3	CD44	0.250345	3	LAMB3_CD44	LAMB3 - CD44	LAMININ	ECM-Receptor	KEGG: hsa04512	Ductal2-Tumor -> Ductal3-Tumor	0.0184169
myCAFs	Ductal3-Tumor	COL1A2	ITGAV_ITGB8	0.250337	3	COL1A2_ITGAV_ITGB8	COL1A2 - (ITGAV+ITGB8)	COLLAGEN	ECM-Receptor	KEGG: hsa04512	myCAFs -> Ductal3-Tumor	0.0184146
Ductal3-Tumor	Ductal2-Tumor	SPP1	ITGAV_ITGB1	0.250317	3	SPP1_ITGAV_ITGB1	SPP1 - (ITGAV+ITGB1)	SPP1	Secreted Signaling	PMID: 21907263	Ductal3-Tumor -> Ductal2-Tumor	0.0184085
myCAFs	Ductal2-Tumor	COL4A2	ITGA2_ITGB1	0.250274	3	COL4A2_ITGA2_ITGB1	COL4A2 - (ITGA2+ITGB1)	COLLAGEN	ECM-Receptor	KEGG: hsa04512	myCAFs -> Ductal2-Tumor	0.018396
Ductal2-Tumor	Ductal2-Tumor	LGALS9	P4HB	0.249772	3	LGALS9_P4HB	LGALS9 - P4HB	GALECTIN	Secreted Signaling	PMID:21670307;uniprot	Ductal2-Tumor -> Ductal2-Tumor	0.0182487
myCAFs	Ductal2-Tumor	COL4A2	CD44	0.249391	3	COL4A2_CD44	COL4A2 - CD44	COLLAGEN	ECM-Receptor	KEGG: hsa04512	myCAFs -> Ductal2-Tumor	0.0181376
Ductal3-Tumor	Ductal2-Tumor	LAMB3	ITGA6_ITGB1	0.249299	3	LAMB3_ITGA6_ITGB1	LAMB3 - (ITGA6+ITGB1)	LAMININ	ECM-Receptor	KEGG: hsa04512	Ductal3-Tumor -> Ductal2-Tumor	0.0181108
Ductal2-Tumor	Ductal2-Tumor	LAMB3	ITGA2_ITGB1	0.248845	3	LAMB3_ITGA2_ITGB1	LAMB3 - (ITGA2+ITGB1)	LAMININ	ECM-Receptor	KEGG: hsa04512	Ductal2-Tumor -> Ductal2-Tumor	0.0179788
Ductal2-Tumor	Ductal2-Tumor	LAMB3	CD44	0.247972	3	LAMB3_CD44	LAMB3 - CD44	LAMININ	ECM-Receptor	KEGG: hsa04512	Ductal2-Tumor -> Ductal2-Tumor	0.0177261
Ductal3-Tumor	myCAFs	SPP1	ITGA5_ITGB1	0.247838	3	SPP1_ITGA5_ITGB1	SPP1 - (ITGA5+ITGB1)	SPP1	Secreted Signaling	PMID: 21907263	Ductal3-Tumor -> myCAFs	0.0176876
myCAFs	myCAFs	COL6A3	CD44	0.24713	3	COL6A3_CD44	COL6A3 - CD44	COLLAGEN	ECM-Receptor	KEGG: hsa04512	myCAFs -> myCAFs	0.0174842
myCAFs	Ductal3-Tumor	COMP	SDC4	0.245765	3	COMP_SDC4	COMP - SDC4	THBS	ECM-Receptor	KEGG: hsa04512	myCAFs -> Ductal3-Tumor	0.0170957
myCAFs	Ductal2-Tumor	LAMB2	ITGA3_ITGB1	0.24546	3	LAMB2_ITGA3_ITGB1	LAMB2 - (ITGA3+ITGB1)	LAMININ	ECM-Receptor	KEGG: hsa04512	myCAFs -> Ductal2-Tumor	0.0170095
myCAFs	Ductal3-Tumor	COL4A1	CD44	0.244425	3	COL4A1_CD44	COL4A1 - CD44	COLLAGEN	ECM-Receptor	KEGG: hsa04512	myCAFs -> Ductal3-Tumor	0.0167186
myCAFs	Ductal3-Tumor	COMP	CD47	0.243911	3	COMP_CD47	COMP - CD47	THBS	ECM-Receptor	KEGG: hsa04512	myCAFs -> Ductal3-Tumor	0.0165751
myCAFs	Ductal2-Tumor	COL4A1	ITGA2_ITGB1	0.242992	3	COL4A1_ITGA2_ITGB1	COL4A1 - (ITGA2+ITGB1)	COLLAGEN	ECM-Receptor	KEGG: hsa04512	myCAFs -> Ductal2-Tumor	0.0163202
myCAFs	Ductal2-Tumor	LAMB1	ITGA3_ITGB1	0.242956	3	LAMB1_ITGA3_ITGB1	LAMB1 - (ITGA3+ITGB1)	LAMININ	ECM-Receptor	KEGG: hsa04512	myCAFs -> Ductal2-Tumor	0.01631
myCAFs	Ductal2-Tumor	APP	TNFRSF21	0.242845	3	APP_TNFRSF21	APP - TNFRSF21	APP	Cell-Cell Contact	PMID: 33075465	myCAFs -> Ductal2-Tumor	0.0162794
myCAFs	Ductal2-Tumor	LAMB2	ITGA6_ITGB1	0.242788	3	LAMB2_ITGA6_ITGB1	LAMB2 - (ITGA6+ITGB1)	LAMININ	ECM-Receptor	KEGG: hsa04512	myCAFs -> Ductal2-Tumor	0.0162637
myCAFs	myCAFs	COL4A2	ITGA1_ITGB1	0.242243	3	COL4A2_ITGA1_ITGB1	COL4A2 - (ITGA1+ITGB1)	COLLAGEN	ECM-Receptor	KEGG: hsa04512	myCAFs -> myCAFs	0.0161137
myCAFs	Ductal2-Tumor	COL4A1	CD44	0.242158	3	COL4A1_CD44	COL4A1 - CD44	COLLAGEN	ECM-Receptor	KEGG: hsa04512	myCAFs -> Ductal2-Tumor	0.0160905
myCAFs	myCAFs	GJA1	GJA1	0.242124	3	GJA1_GJA1	GJA1 - GJA1	GAP	Cell-Cell Contact	PMID: 32532966;PMID: 15094344	myCAFs -> myCAFs	0.016081
myCAFs	Ductal3-Tumor	COL4A2	SDC4	0.242071	3	COL4A2_SDC4	COL4A2 - SDC4	COLLAGEN	ECM-Receptor	KEGG: hsa04512	myCAFs -> Ductal3-Tumor	0.0160666
myCAFs	Ductal2-Tumor	LAMA4	ITGA3_ITGB1	0.241935	3	LAMA4_ITGA3_ITGB1	LAMA4 - (ITGA3+ITGB1)	LAMININ	ECM-Receptor	KEGG: hsa04512	myCAFs -> Ductal2-Tumor	0.0160291
Ductal3-Tumor	Ductal3-Tumor	LAMB3	CD44	0.241848	3	LAMB3_CD44	LAMB3 - CD44	LAMININ	ECM-Receptor	KEGG: hsa04512	Ductal3-Tumor -> Ductal3-Tumor	0.0160055
myCAFs	myCAFs	COL4A2	ITGA11_ITGB1	0.241001	3	COL4A2_ITGA11_ITGB1	COL4A2 - (ITGA11+ITGB1)	COLLAGEN	ECM-Receptor	KEGG: hsa04512	myCAFs -> myCAFs	0.0157744
Ductal2-Tumor	myCAFs	LAMB3	ITGA1_ITGB1	0.240901	3	LAMB3_ITGA1_ITGB1	LAMB3 - (ITGA1+ITGB1)	LAMININ	ECM-Receptor	KEGG: hsa04512	Ductal2-Tumor -> myCAFs	0.0157474
myCAFs	Ductal3-Tumor	COL6A1	SDC1	0.240779	3	COL6A1_SDC1	COL6A1 - SDC1	COLLAGEN	ECM-Receptor	KEGG: hsa04512	myCAFs -> Ductal3-Tumor	0.0157144
Ductal3-Tumor	Ductal2-Tumor	LAMB3	ITGA2_ITGB1	0.240445	3	LAMB3_ITGA2_ITGB1	LAMB3 - (ITGA2+ITGB1)	LAMININ	ECM-Receptor	KEGG: hsa04512	Ductal3-Tumor -> Ductal2-Tumor	0.0156238
myCAFs	Ductal2-Tumor	LAMB1	ITGA6_ITGB1	0.240336	3	LAMB1_ITGA6_ITGB1	LAMB1 - (ITGA6+ITGB1)	LAMININ	ECM-Receptor	KEGG: hsa04512	myCAFs -> Ductal2-Tumor	0.0155945
myCAFs	myCAFs	COL6A2	CD44	0.240324	3	COL6A2_CD44	COL6A2 - CD44	COLLAGEN	ECM-Receptor	KEGG: hsa04512	myCAFs -> myCAFs	0.0155913
Ductal3-Tumor	Ductal2-Tumor	LAMB3	CD44	0.239627	3	LAMB3_CD44	LAMB3 - CD44	LAMININ	ECM-Receptor	KEGG: hsa04512	Ductal3-Tumor -> Ductal2-Tumor	0.0154037
Ductal2-Tumor	Ductal2-Tumor	LAMB3	ITGA6_ITGB4	0.239428	3	LAMB3_ITGA6_ITGB4	LAMB3 - (ITGA6+ITGB4)	LAMININ	ECM-Receptor	KEGG: hsa04512	Ductal2-Tumor -> Ductal2-Tumor	0.0153504
myCAFs	Ductal2-Tumor	LAMA4	ITGA6_ITGB1	0.239336	3	LAMA4_ITGA6_ITGB1	LAMA4 - (ITGA6+ITGB1)	LAMININ	ECM-Receptor	KEGG: hsa04512	myCAFs -> Ductal2-Tumor	0.0153257
myCAFs	Ductal2-Tumor	PLAU	PLAUR	0.238554	3	PLAU_PLAUR	PLAU - PLAUR	PLAU	Secreted Signaling	uniprot	myCAFs -> Ductal2-Tumor	0.0151173
Ductal2-Tumor	Ductal2-Tumor	LAMC2	ITGA3_ITGB1	0.238272	3	LAMC2_ITGA3_ITGB1	LAMC2 - (ITGA3+ITGB1)	LAMININ	ECM-Receptor	KEGG: hsa04512	Ductal2-Tumor -> Ductal2-Tumor	0.0150423
myCAFs	Ductal2-Tumor	LAMC1	ITGA3_ITGB1	0.238168	3	LAMC1_ITGA3_ITGB1	LAMC1 - (ITGA3+ITGB1)	LAMININ	ECM-Receptor	KEGG: hsa04512	myCAFs -> Ductal2-Tumor	0.0150149
myCAFs	Ductal2-Tumor	POSTN	ITGAV_ITGB5	0.237699	3	POSTN_ITGAV_ITGB5	POSTN - (ITGAV+ITGB5)	PERIOSTIN	Secreted Signaling	PMID: 26721738	myCAFs -> Ductal2-Tumor	0.014891
Ductal2-Tumor	Ductal2-Tumor	CEACAM5	CEACAM6	0.237229	3	CEACAM5_CEACAM6	CEACAM5 - CEACAM6	CEACAM	Cell-Cell Contact	uniprot	Ductal2-Tumor -> Ductal2-Tumor	0.0147673
Ductal2-Tumor	Ductal2-Tumor	APP	TNFRSF21	0.236743	3	APP_TNFRSF21	APP - TNFRSF21	APP	Cell-Cell Contact	PMID: 33075465	Ductal2-Tumor -> Ductal2-Tumor	0.0146401
myCAFs	Ductal2-Tumor	COL6A1	ITGAV_ITGB8	0.23624	3	COL6A1_ITGAV_ITGB8	COL6A1 - (ITGAV+ITGB8)	COLLAGEN	ECM-Receptor	KEGG: hsa04512	myCAFs -> Ductal2-Tumor	0.0145091
Ductal2-Tumor	myCAFs	SPP1	ITGAV_ITGB5	0.236099	3	SPP1_ITGAV_ITGB5	SPP1 - (ITGAV+ITGB5)	SPP1	Secreted Signaling	PMID: 21907263	Ductal2-Tumor -> myCAFs	0.0144724
myCAFs	Ductal2-Tumor	SPP1	ITGAV_ITGB6	0.235819	3	SPP1_ITGAV_ITGB6	SPP1 - (ITGAV+ITGB6)	SPP1	Secreted Signaling	PMID: 21907263	myCAFs -> Ductal2-Tumor	0.0143997
Ductal2-Tumor	Ductal2-Tumor	LAMC2	ITGA6_ITGB1	0.235749	3	LAMC2_ITGA6_ITGB1	LAMC2 - (ITGA6+ITGB1)	LAMININ	ECM-Receptor	KEGG: hsa04512	Ductal2-Tumor -> Ductal2-Tumor	0.0143816
myCAFs	Ductal3-Tumor	LAMB2	CD44	0.235704	3	LAMB2_CD44	LAMB2 - CD44	LAMININ	ECM-Receptor	KEGG: hsa04512	myCAFs -> Ductal3-Tumor	0.01437
myCAFs	Ductal2-Tumor	LAMC1	ITGA6_ITGB1	0.235647	3	LAMC1_ITGA6_ITGB1	LAMC1 - (ITGA6+ITGB1)	LAMININ	ECM-Receptor	KEGG: hsa04512	myCAFs -> Ductal2-Tumor	0.0143553
myCAFs	myCAFs	COL4A1	ITGA1_ITGB1	0.2354	3	COL4A1_ITGA1_ITGB1	COL4A1 - (ITGA1+ITGB1)	COLLAGEN	ECM-Receptor	KEGG: hsa04512	myCAFs -> myCAFs	0.0142916
myCAFs	Ductal3-Tumor	COL4A1	SDC4	0.235238	3	COL4A1_SDC4	COL4A1 - SDC4	COLLAGEN	ECM-Receptor	KEGG: hsa04512	myCAFs -> Ductal3-Tumor	0.0142498
myCAFs	myCAFs	THBS2	CD47	0.235061	3	THBS2_CD47	THBS2 - CD47	THBS	ECM-Receptor	KEGG: hsa04512	myCAFs -> myCAFs	0.0142043
myCAFs	Ductal2-Tumor	LAMB2	ITGA2_ITGB1	0.234368	3	LAMB2_ITGA2_ITGB1	LAMB2 - (ITGA2+ITGB1)	LAMININ	ECM-Receptor	KEGG: hsa04512	myCAFs -> Ductal2-Tumor	0.0140268
myCAFs	myCAFs	COL4A1	ITGA11_ITGB1	0.234225	3	COL4A1_ITGA11_ITGB1	COL4A1 - (ITGA11+ITGB1)	COLLAGEN	ECM-Receptor	KEGG: hsa04512	myCAFs -> myCAFs	0.0139902
myCAFs	Ductal3-Tumor	FN1	ITGAV_ITGB8	0.234042	3	FN1_ITGAV_ITGB8	FN1 - (ITGAV+ITGB8)	FN1	ECM-Receptor	KEGG: hsa04512	myCAFs -> Ductal3-Tumor	0.0139435
myCAFs	Ductal2-Tumor	LAMB2	CD44	0.23359	3	LAMB2_CD44	LAMB2 - CD44	LAMININ	ECM-Receptor	KEGG: hsa04512	myCAFs -> Ductal2-Tumor	0.0138289
myCAFs	Ductal3-Tumor	LAMB1	CD44	0.233388	3	LAMB1_CD44	LAMB1 - CD44	LAMININ	ECM-Receptor	KEGG: hsa04512	myCAFs -> Ductal3-Tumor	0.0137776
Ductal3-Tumor	myCAFs	LAMB3	ITGA1_ITGB1	0.233004	3	LAMB3_ITGA1_ITGB1	LAMB3 - (ITGA1+ITGB1)	LAMININ	ECM-Receptor	KEGG: hsa04512	Ductal3-Tumor -> myCAFs	0.0136806
myCAFs	Ductal3-Tumor	LAMA4	CD44	0.232443	3	LAMA4_CD44	LAMA4 - CD44	LAMININ	ECM-Receptor	KEGG: hsa04512	myCAFs -> Ductal3-Tumor	0.0135397
myCAFs	myCAFs	GAS6	AXL	0.232191	3	GAS6_AXL	GAS6 - AXL	GAS	Secreted Signaling	PMID: 27801848	myCAFs -> myCAFs	0.0134765
myCAFs	Ductal2-Tumor	LAMB1	ITGA2_ITGB1	0.232078	3	LAMB1_ITGA2_ITGB1	LAMB1 - (ITGA2+ITGB1)	LAMININ	ECM-Receptor	KEGG: hsa04512	myCAFs -> Ductal2-Tumor	0.0134483
Ductal3-Tumor	Ductal2-Tumor	LAMB3	ITGA6_ITGB4	0.231623	3	LAMB3_ITGA6_ITGB4	LAMB3 - (ITGA6+ITGB4)	LAMININ	ECM-Receptor	KEGG: hsa04512	Ductal3-Tumor -> Ductal2-Tumor	0.013335
myCAFs	Ductal2-Tumor	LAMB1	CD44	0.231314	3	LAMB1_CD44	LAMB1 - CD44	LAMININ	ECM-Receptor	KEGG: hsa04512	myCAFs -> Ductal2-Tumor	0.0132585
myCAFs	Ductal2-Tumor	LAMA4	ITGA2_ITGB1	0.231143	3	LAMA4_ITGA2_ITGB1	LAMA4 - (ITGA2+ITGB1)	LAMININ	ECM-Receptor	KEGG: hsa04512	myCAFs -> Ductal2-Tumor	0.013216
myCAFs	Ductal3-Tumor	COMP	ITGA3_ITGB1	0.230971	3	COMP_ITGA3_ITGB1	COMP - (ITGA3+ITGB1)	THBS	ECM-Receptor	KEGG: hsa04512	myCAFs -> Ductal3-Tumor	0.0131735
myCAFs	Ductal2-Tumor	LAMA4	CD44	0.230386	3	LAMA4_CD44	LAMA4 - CD44	LAMININ	ECM-Receptor	KEGG: hsa04512	myCAFs -> Ductal2-Tumor	0.0130294
Ductal2-Tumor	Ductal3-Tumor	LAMC2	CD44	0.229052	3	LAMC2_CD44	LAMC2 - CD44	LAMININ	ECM-Receptor	KEGG: hsa04512	Ductal2-Tumor -> Ductal3-Tumor	0.0127042
myCAFs	Ductal3-Tumor	LAMC1	CD44	0.228956	3	LAMC1_CD44	LAMC1 - CD44	LAMININ	ECM-Receptor	KEGG: hsa04512	myCAFs -> Ductal3-Tumor	0.0126809
Ductal2-Tumor	myCAFs	SPP1	ITGA5_ITGB1	0.228713	3	SPP1_ITGA5_ITGB1	SPP1 - (ITGA5+ITGB1)	SPP1	Secreted Signaling	PMID: 21907263	Ductal2-Tumor -> myCAFs	0.0126222
Ductal2-Tumor	Ductal2-Tumor	LAMC2	ITGA2_ITGB1	0.227788	3	LAMC2_ITGA2_ITGB1	LAMC2 - (ITGA2+ITGB1)	LAMININ	ECM-Receptor	KEGG: hsa04512	Ductal2-Tumor -> Ductal2-Tumor	0.0124002
myCAFs	Ductal3-Tumor	COL4A2	ITGA3_ITGB1	0.227693	3	COL4A2_ITGA3_ITGB1	COL4A2 - (ITGA3+ITGB1)	COLLAGEN	ECM-Receptor	KEGG: hsa04512	myCAFs -> Ductal3-Tumor	0.0123776
myCAFs	Ductal2-Tumor	LAMC1	ITGA2_ITGB1	0.227693	3	LAMC1_ITGA2_ITGB1	LAMC1 - (ITGA2+ITGB1)	LAMININ	ECM-Receptor	KEGG: hsa04512	myCAFs -> Ductal2-Tumor	0.0123775
myCAFs	myCAFs	LAMB2	ITGA1_ITGB1	0.227283	3	LAMB2_ITGA1_ITGB1	LAMB2 - (ITGA1+ITGB1)	LAMININ	ECM-Receptor	KEGG: hsa04512	myCAFs -> myCAFs	0.0122797
Ductal2-Tumor	Ductal2-Tumor	LAMC2	CD44	0.227052	3	LAMC2_CD44	LAMC2 - CD44	LAMININ	ECM-Receptor	KEGG: hsa04512	Ductal2-Tumor -> Ductal2-Tumor	0.012225
myCAFs	Ductal2-Tumor	LAMC1	CD44	0.226958	3	LAMC1_CD44	LAMC1 - CD44	LAMININ	ECM-Receptor	KEGG: hsa04512	myCAFs -> Ductal2-Tumor	0.0122026
Ductal3-Tumor	Ductal2-Tumor	APP	TNFRSF21	0.2266	3	APP_TNFRSF21	APP - TNFRSF21	APP	Cell-Cell Contact	PMID: 33075465	Ductal3-Tumor -> Ductal2-Tumor	0.0121181
myCAFs	Ductal2-Tumor	LAMB2	ITGA6_ITGB4	0.225967	3	LAMB2_ITGA6_ITGB4	LAMB2 - (ITGA6+ITGB4)	LAMININ	ECM-Receptor	KEGG: hsa04512	myCAFs -> Ductal2-Tumor	0.0119691
myCAFs	myCAFs	COL6A1	CD44	0.225644	3	COL6A1_CD44	COL6A1 - CD44	COLLAGEN	ECM-Receptor	KEGG: hsa04512	myCAFs -> myCAFs	0.0118935
myCAFs	myCAFs	LAMB1	ITGA1_ITGB1	0.225124	3	LAMB1_ITGA1_ITGB1	LAMB1 - (ITGA1+ITGB1)	LAMININ	ECM-Receptor	KEGG: hsa04512	myCAFs -> myCAFs	0.0117724
Ductal2-Tumor	Ductal2-Tumor	LAMA3	ITGA3_ITGB1	0.225027	3	LAMA3_ITGA3_ITGB1	LAMA3 - (ITGA3+ITGB1)	LAMININ	ECM-Receptor	KEGG: hsa04512	Ductal2-Tumor -> Ductal2-Tumor	0.0117499
myCAFs	myCAFs	LAMA4	ITGA1_ITGB1	0.224243	3	LAMA4_ITGA1_ITGB1	LAMA4 - (ITGA1+ITGB1)	LAMININ	ECM-Receptor	KEGG: hsa04512	myCAFs -> myCAFs	0.0115688
myCAFs	Ductal2-Tumor	LAMB1	ITGA6_ITGB4	0.223832	3	LAMB1_ITGA6_ITGB4	LAMB1 - (ITGA6+ITGB4)	LAMININ	ECM-Receptor	KEGG: hsa04512	myCAFs -> Ductal2-Tumor	0.0114745
myCAFs	Ductal3-Tumor	FN1	ITGAV_ITGB6	0.223614	3	FN1_ITGAV_ITGB6	FN1 - (ITGAV+ITGB6)	FN1	ECM-Receptor	KEGG: hsa04512	myCAFs -> Ductal3-Tumor	0.0114245
Ductal3-Tumor	Ductal2-Tumor	SPP1	ITGAV_ITGB6	0.223459	3	SPP1_ITGAV_ITGB6	SPP1 - (ITGAV+ITGB6)	SPP1	Secreted Signaling	PMID: 21907263	Ductal3-Tumor -> Ductal2-Tumor	0.0113891
myCAFs	Ductal2-Tumor	LAMA4	ITGA6_ITGB4	0.222961	3	LAMA4_ITGA6_ITGB4	LAMA4 - (ITGA6+ITGB4)	LAMININ	ECM-Receptor	KEGG: hsa04512	myCAFs -> Ductal2-Tumor	0.0112759
Ductal2-Tumor	Ductal2-Tumor	LAMA3	ITGA6_ITGB1	0.222768	3	LAMA3_ITGA6_ITGB1	LAMA3 - (ITGA6+ITGB1)	LAMININ	ECM-Receptor	KEGG: hsa04512	Ductal2-Tumor -> Ductal2-Tumor	0.0112321
Ductal2-Tumor	Ductal3-Tumor	LGALS9	CD44	0.221651	3	LGALS9_CD44	LGALS9 - CD44	GALECTIN	Secreted Signaling	PMID: 25065622	Ductal2-Tumor -> Ductal3-Tumor	0.0109808
myCAFs	Ductal3-Tumor	COL4A1	ITGA3_ITGB1	0.221617	3	COL4A1_ITGA3_ITGB1	COL4A1 - (ITGA3+ITGB1)	COLLAGEN	ECM-Receptor	KEGG: hsa04512	myCAFs -> Ductal3-Tumor	0.0109733
myCAFs	Ductal3-Tumor	COL6A3	ITGAV_ITGB8	0.221518	3	COL6A3_ITGAV_ITGB8	COL6A3 - (ITGAV+ITGB8)	COLLAGEN	ECM-Receptor	KEGG: hsa04512	myCAFs -> Ductal3-Tumor	0.0109513
Ductal2-Tumor	Ductal2-Tumor	F11R	F11R	0.221376	3	F11R_F11R	F11R - F11R	JAM	Cell-Cell Contact	KEGG: hsa04514	Ductal2-Tumor -> Ductal2-Tumor	0.0109196
Ductal2-Tumor	myCAFs	LAMC2	ITGA1_ITGB1	0.221079	3	LAMC2_ITGA1_ITGB1	LAMC2 - (ITGA1+ITGB1)	LAMININ	ECM-Receptor	KEGG: hsa04512	Ductal2-Tumor -> myCAFs	0.0108535
myCAFs	myCAFs	LAMC1	ITGA1_ITGB1	0.22099	3	LAMC1_ITGA1_ITGB1	LAMC1 - (ITGA1+ITGB1)	LAMININ	ECM-Receptor	KEGG: hsa04512	myCAFs -> myCAFs	0.0108337
Ductal2-Tumor	Ductal2-Tumor	LAMC2	ITGA6_ITGB4	0.219832	3	LAMC2_ITGA6_ITGB4	LAMC2 - (ITGA6+ITGB4)	LAMININ	ECM-Receptor	KEGG: hsa04512	Ductal2-Tumor -> Ductal2-Tumor	0.0105786
Ductal2-Tumor	Ductal2-Tumor	LGALS9	CD44	0.219775	3	LGALS9_CD44	LGALS9 - CD44	GALECTIN	Secreted Signaling	PMID: 25065622	Ductal2-Tumor -> Ductal2-Tumor	0.010566
myCAFs	Ductal2-Tumor	LAMC1	ITGA6_ITGB4	0.219744	3	LAMC1_ITGA6_ITGB4	LAMC1 - (ITGA6+ITGB4)	LAMININ	ECM-Receptor	KEGG: hsa04512	myCAFs -> Ductal2-Tumor	0.0105592
myCAFs	myCAFs	FGF7	FGFR1	0.218989	3	FGF7_FGFR1	FGF7 - FGFR1	FGF	Secreted Signaling	PMC: 4393358	myCAFs -> myCAFs	0.0103949
Ductal2-Tumor	Ductal3-Tumor	LAMA3	CD44	0.216761	3	LAMA3_CD44	LAMA3 - CD44	LAMININ	ECM-Receptor	KEGG: hsa04512	Ductal2-Tumor -> Ductal3-Tumor	0.00991837
myCAFs	Ductal3-Tumor	THBS1	SDC1	0.216516	3	THBS1_SDC1	THBS1 - SDC1	THBS	ECM-Receptor	KEGG: hsa04512	myCAFs -> Ductal3-Tumor	0.00986657
myCAFs	Ductal3-Tumor	COL6A2	ITGAV_ITGB8	0.216001	3	COL6A2_ITGAV_ITGB8	COL6A2 - (ITGAV+ITGB8)	COLLAGEN	ECM-Receptor	KEGG: hsa04512	myCAFs -> Ductal3-Tumor	0.00975862
Ductal2-Tumor	Ductal2-Tumor	LAMA3	ITGA2_ITGB1	0.215626	3	LAMA3_ITGA2_ITGB1	LAMA3 - (ITGA2+ITGB1)	LAMININ	ECM-Receptor	KEGG: hsa04512	Ductal2-Tumor -> Ductal2-Tumor	0.00968042
Ductal2-Tumor	Ductal2-Tumor	LAMA3	CD44	0.214965	3	LAMA3_CD44	LAMA3 - CD44	LAMININ	ECM-Receptor	KEGG: hsa04512	Ductal2-Tumor -> Ductal2-Tumor	0.00954326
myCAFs	Ductal3-Tumor	LAMB2	ITGA3_ITGB1	0.214386	3	LAMB2_ITGA3_ITGB1	LAMB2 - (ITGA3+ITGB1)	LAMININ	ECM-Receptor	KEGG: hsa04512	myCAFs -> Ductal3-Tumor	0.00942404
myCAFs	Ductal3-Tumor	COL4A2	ITGA2_ITGB1	0.214362	3	COL4A2_ITGA2_ITGB1	COL4A2 - (ITGA2+ITGB1)	COLLAGEN	ECM-Receptor	KEGG: hsa04512	myCAFs -> Ductal3-Tumor	0.00941916
Ductal2-Tumor	myCAFs	NAMPT	ITGA5_ITGB1	0.213215	3	NAMPT_ITGA5_ITGB1	NAMPT - (ITGA5+ITGB1)	VISFATIN	Secreted Signaling	PMID: 28490838	Ductal2-Tumor -> myCAFs	0.00918585
myCAFs	myCAFs	MPZL1	MPZL1	0.212697	3	MPZL1_MPZL1	MPZL1 - MPZL1	MPZ	Cell-Cell Contact	KEGG: hsa04514	myCAFs -> myCAFs	0.0090814
myCAFs	Ductal3-Tumor	LAMB1	ITGA3_ITGB1	0.212459	3	LAMB1_ITGA3_ITGB1	LAMB1 - (ITGA3+ITGB1)	LAMININ	ECM-Receptor	KEGG: hsa04512	myCAFs -> Ductal3-Tumor	0.00903366
Ductal3-Tumor	myCAFs	NAMPT	ITGA5_ITGB1	0.212017	3	NAMPT_ITGA5_ITGB1	NAMPT - (ITGA5+ITGB1)	VISFATIN	Secreted Signaling	PMID: 28490838	Ductal3-Tumor -> myCAFs	0.00894557
myCAFs	Ductal3-Tumor	LAMA4	ITGA3_ITGB1	0.211672	3	LAMA4_ITGA3_ITGB1	LAMA4 - (ITGA3+ITGB1)	LAMININ	ECM-Receptor	KEGG: hsa04512	myCAFs -> Ductal3-Tumor	0.00887693
Ductal2-Tumor	Ductal2-Tumor	CLDN1	CLDN1	0.211472	3	CLDN1_CLDN1	CLDN1 - CLDN1	CLDN	Cell-Cell Contact	PMID: 31942240	Ductal2-Tumor -> Ductal2-Tumor	0.00883741
myCAFs	Ductal3-Tumor	PLAU	PLAUR	0.211016	3	PLAU_PLAUR	PLAU - PLAUR	PLAU	Secreted Signaling	uniprot	myCAFs -> Ductal3-Tumor	0.00874763
myCAFs	Ductal2-Tumor	SPP1	ITGAV_ITGB5	0.210014	3	SPP1_ITGAV_ITGB5	SPP1 - (ITGAV+ITGB5)	SPP1	Secreted Signaling	PMID: 21907263	myCAFs -> Ductal2-Tumor	0.00855203
Ductal2-Tumor	myCAFs	LAMA3	ITGA1_ITGB1	0.20959	3	LAMA3_ITGA1_ITGB1	LAMA3 - (ITGA1+ITGB1)	LAMININ	ECM-Receptor	KEGG: hsa04512	Ductal2-Tumor -> myCAFs	0.00847007
myCAFs	Ductal3-Tumor	COL4A1	ITGA2_ITGB1	0.208953	3	COL4A1_ITGA2_ITGB1	COL4A1 - (ITGA2+ITGB1)	COLLAGEN	ECM-Receptor	KEGG: hsa04512	myCAFs -> Ductal3-Tumor	0.00834768
Ductal2-Tumor	Ductal3-Tumor	LAMC2	ITGA3_ITGB1	0.208843	3	LAMC2_ITGA3_ITGB1	LAMC2 - (ITGA3+ITGB1)	LAMININ	ECM-Receptor	KEGG: hsa04512	Ductal2-Tumor -> Ductal3-Tumor	0.00832673
Ductal2-Tumor	Ductal2-Tumor	OCLN	OCLN	0.208799	3	OCLN_OCLN	OCLN - OCLN	OCLN	Cell-Cell Contact	KEGG: hsa04514	Ductal2-Tumor -> Ductal2-Tumor	0.0083184
myCAFs	Ductal3-Tumor	LAMC1	ITGA3_ITGB1	0.208763	3	LAMC1_ITGA3_ITGB1	LAMC1 - (ITGA3+ITGB1)	LAMININ	ECM-Receptor	KEGG: hsa04512	myCAFs -> Ductal3-Tumor	0.00831143
Ductal2-Tumor	Ductal2-Tumor	LAMA3	ITGA6_ITGB4	0.208466	3	LAMA3_ITGA6_ITGB4	LAMA3 - (ITGA6+ITGB4)	LAMININ	ECM-Receptor	KEGG: hsa04512	Ductal2-Tumor -> Ductal2-Tumor	0.008255
Ductal2-Tumor	Ductal2-Tumor	SPP1	ITGAV_ITGB6	0.207713	3	SPP1_ITGAV_ITGB6	SPP1 - (ITGAV+ITGB6)	SPP1	Secreted Signaling	PMID: 21907263	Ductal2-Tumor -> Ductal2-Tumor	0.00811258
myCAFs	myCAFs	THBS1	CD47	0.204755	3	THBS1_CD47	THBS1 - CD47	THBS	ECM-Receptor	KEGG: hsa04512	myCAFs -> myCAFs	0.00756748
myCAFs	Ductal3-Tumor	COL6A1	ITGAV_ITGB8	0.20401	3	COL6A1_ITGAV_ITGB8	COL6A1 - (ITGAV+ITGB8)	COLLAGEN	ECM-Receptor	KEGG: hsa04512	myCAFs -> Ductal3-Tumor	0.00743374
myCAFs	Ductal3-Tumor	LAMB2	ITGA6_ITGB1	0.203535	3	LAMB2_ITGA6_ITGB1	LAMB2 - (ITGA6+ITGB1)	LAMININ	ECM-Receptor	KEGG: hsa04512	myCAFs -> Ductal3-Tumor	0.00734915
myCAFs	Ductal3-Tumor	LAMB2	ITGA2_ITGB1	0.202497	3	LAMB2_ITGA2_ITGB1	LAMB2 - (ITGA2+ITGB1)	LAMININ	ECM-Receptor	KEGG: hsa04512	myCAFs -> Ductal3-Tumor	0.00716645
myCAFs	Ductal2-Tumor	APP	SORL1	0.202001	3	APP_SORL1	APP - SORL1	APP	Cell-Cell Contact	PMID: 24523320	myCAFs -> Ductal2-Tumor	0.00708016
myCAFs	Ductal3-Tumor	LAMB1	ITGA6_ITGB1	0.201793	3	LAMB1_ITGA6_ITGB1	LAMB1 - (ITGA6+ITGB1)	LAMININ	ECM-Receptor	KEGG: hsa04512	myCAFs -> Ductal3-Tumor	0.00704411
myCAFs	Ductal3-Tumor	COMP	SDC1	0.20124	3	COMP_SDC1	COMP - SDC1	THBS	ECM-Receptor	KEGG: hsa04512	myCAFs -> Ductal3-Tumor	0.00694881
myCAFs	Ductal3-Tumor	LAMA4	ITGA6_ITGB1	0.201082	3	LAMA4_ITGA6_ITGB1	LAMA4 - (ITGA6+ITGB1)	LAMININ	ECM-Receptor	KEGG: hsa04512	myCAFs -> Ductal3-Tumor	0.00692165
myCAFs	Ductal3-Tumor	LAMB1	ITGA2_ITGB1	0.200773	3	LAMB1_ITGA2_ITGB1	LAMB1 - (ITGA2+ITGB1)	LAMININ	ECM-Receptor	KEGG: hsa04512	myCAFs -> Ductal3-Tumor	0.00686894
myCAFs	Ductal3-Tumor	LAMA4	ITGA2_ITGB1	0.200069	3	LAMA4_ITGA2_ITGB1	LAMA4 - (ITGA2+ITGB1)	LAMININ	ECM-Receptor	KEGG: hsa04512	myCAFs -> Ductal3-Tumor	0.00674951
myCAFs	Ductal2-Tumor	MPZL1	MPZL1	0.199602	3	MPZL1_MPZL1	MPZL1 - MPZL1	MPZ	Cell-Cell Contact	KEGG: hsa04514	myCAFs -> Ductal2-Tumor	0.00667116
Ductal2-Tumor	myCAFs	MPZL1	MPZL1	0.199602	3	MPZL1_MPZL1	MPZL1 - MPZL1	MPZ	Cell-Cell Contact	KEGG: hsa04514	Ductal2-Tumor -> myCAFs	0.00667116
Ductal2-Tumor	Ductal2-Tumor	CEACAM1	CEACAM6	0.198863	3	CEACAM1_CEACAM6	CEACAM1 - CEACAM6	CEACAM	Cell-Cell Contact	PMID:21982860	Ductal2-Tumor -> Ductal2-Tumor	0.00654809
myCAFs	Ductal3-Tumor	COL4A2	SDC1	0.198732	3	COL4A2_SDC1	COL4A2 - SDC1	COLLAGEN	ECM-Receptor	KEGG: hsa04512	myCAFs -> Ductal3-Tumor	0.00652645
Ductal2-Tumor	Ductal3-Tumor	LAMA3	ITGA3_ITGB1	0.198539	3	LAMA3_ITGA3_ITGB1	LAMA3 - (ITGA3+ITGB1)	LAMININ	ECM-Receptor	KEGG: hsa04512	Ductal2-Tumor -> Ductal3-Tumor	0.00649451
Ductal2-Tumor	Ductal3-Tumor	LAMC2	ITGA6_ITGB1	0.198523	3	LAMC2_ITGA6_ITGB1	LAMC2 - (ITGA6+ITGB1)	LAMININ	ECM-Receptor	KEGG: hsa04512	Ductal2-Tumor -> Ductal3-Tumor	0.00649185
myCAFs	Ductal3-Tumor	LAMC1	ITGA6_ITGB1	0.19845	3	LAMC1_ITGA6_ITGB1	LAMC1 - (ITGA6+ITGB1)	LAMININ	ECM-Receptor	KEGG: hsa04512	myCAFs -> Ductal3-Tumor	0.0064799
Ductal3-Tumor	Ductal2-Tumor	LAMC2	ITGA6_ITGB1	0.198317	2	LAMC2_ITGA6_ITGB1	LAMC2 - (ITGA6+ITGB1)	LAMININ	ECM-Receptor	KEGG: hsa04512	Ductal3-Tumor -> Ductal2-Tumor	0.00645795
Ductal2-Tumor	Ductal2-Tumor	APP	SORL1	0.197725	3	APP_SORL1	APP - SORL1	APP	Cell-Cell Contact	PMID: 24523320	Ductal2-Tumor -> Ductal2-Tumor	0.00636124
Ductal2-Tumor	Ductal3-Tumor	LAMC2	ITGA2_ITGB1	0.197535	3	LAMC2_ITGA2_ITGB1	LAMC2 - (ITGA2+ITGB1)	LAMININ	ECM-Receptor	KEGG: hsa04512	Ductal2-Tumor -> Ductal3-Tumor	0.00633033
myCAFs	Ductal3-Tumor	LAMC1	ITGA2_ITGB1	0.197463	3	LAMC1_ITGA2_ITGB1	LAMC1 - (ITGA2+ITGB1)	LAMININ	ECM-Receptor	KEGG: hsa04512	myCAFs -> Ductal3-Tumor	0.00631868
Ductal3-Tumor	myCAFs	COL1A1	ITGA11_ITGB1	0.195939	3	COL1A1_ITGA11_ITGB1	COL1A1 - (ITGA11+ITGB1)	COLLAGEN	ECM-Receptor	KEGG: hsa04512	Ductal3-Tumor -> myCAFs	0.00607464
myCAFs	Ductal2-Tumor	COL4A2	ITGAV_ITGB8	0.195603	3	COL4A2_ITGAV_ITGB8	COL4A2 - (ITGAV+ITGB8)	COLLAGEN	ECM-Receptor	KEGG: hsa04512	myCAFs -> Ductal2-Tumor	0.0060216
Ductal2-Tumor	Ductal2-Tumor	LAMB3	ITGAV_ITGB8	0.194718	3	LAMB3_ITGAV_ITGB8	LAMB3 - (ITGAV+ITGB8)	LAMININ	ECM-Receptor	KEGG: hsa04512	Ductal2-Tumor -> Ductal2-Tumor	0.00588335
myCAFs	Ductal3-Tumor	COL4A1	SDC1	0.194062	3	COL4A1_SDC1	COL4A1 - SDC1	COLLAGEN	ECM-Receptor	KEGG: hsa04512	myCAFs -> Ductal3-Tumor	0.00578211
Ductal3-Tumor	myCAFs	COL1A2	ITGA11_ITGB1	0.192991	3	COL1A2_ITGA11_ITGB1	COL1A2 - (ITGA11+ITGB1)	COLLAGEN	ECM-Receptor	KEGG: hsa04512	Ductal3-Tumor -> myCAFs	0.00561903
Ductal3-Tumor	Ductal2-Tumor	LAMC2	ITGA2_ITGB1	0.192612	2	LAMC2_ITGA2_ITGB1	LAMC2 - (ITGA2+ITGB1)	LAMININ	ECM-Receptor	KEGG: hsa04512	Ductal3-Tumor -> Ductal2-Tumor	0.00556207
Ductal3-Tumor	Ductal2-Tumor	LAMC2	CD44	0.192082	2	LAMC2_CD44	LAMC2 - CD44	LAMININ	ECM-Receptor	KEGG: hsa04512	Ductal3-Tumor -> Ductal2-Tumor	0.00548294
myCAFs	Ductal2-Tumor	COL4A1	ITGAV_ITGB8	0.191075	3	COL4A1_ITGAV_ITGB8	COL4A1 - (ITGAV+ITGB8)	COLLAGEN	ECM-Receptor	KEGG: hsa04512	myCAFs -> Ductal2-Tumor	0.00533452
myCAFs	myCAFs	COMP	CD47	0.191016	3	COMP_CD47	COMP - CD47	THBS	ECM-Receptor	KEGG: hsa04512	myCAFs -> myCAFs	0.00532596
Ductal3-Tumor	Ductal2-Tumor	LAMB3	ITGAV_ITGB8	0.189479	3	LAMB3_ITGAV_ITGB8	LAMB3 - (ITGAV+ITGB8)	LAMININ	ECM-Receptor	KEGG: hsa04512	Ductal3-Tumor -> Ductal2-Tumor	0.00510448
Ductal3-Tumor	myCAFs	PGE2-PTGES3	PTGER2	0.188427	3	PGE2-PTGES3_PTGER2	PGE2-PTGES3 - PTGER2	Prostaglandin	Non-protein Signaling	PMID: 34949672;PMID: 21508345	Ductal3-Tumor -> myCAFs	0.00495631
Ductal2-Tumor	Ductal3-Tumor	LAMA3	ITGA2_ITGB1	0.188276	3	LAMA3_ITGA2_ITGB1	LAMA3 - (ITGA2+ITGB1)	LAMININ	ECM-Receptor	KEGG: hsa04512	Ductal2-Tumor -> Ductal3-Tumor	0.00493521
myCAFs	myCAFs	COL4A2	CD44	0.188227	3	COL4A2_CD44	COL4A2 - CD44	COLLAGEN	ECM-Receptor	KEGG: hsa04512	myCAFs -> myCAFs	0.0049284
Ductal3-Tumor	myCAFs	LAMC2	ITGA1_ITGB1	0.187763	3	LAMC2_ITGA1_ITGB1	LAMC2 - (ITGA1+ITGB1)	LAMININ	ECM-Receptor	KEGG: hsa04512	Ductal3-Tumor -> myCAFs	0.00486411
Ductal2-Tumor	myCAFs	COL1A1	ITGA11_ITGB1	0.187172	3	COL1A1_ITGA11_ITGB1	COL1A1 - (ITGA11+ITGB1)	COLLAGEN	ECM-Receptor	KEGG: hsa04512	Ductal2-Tumor -> myCAFs	0.00478308
Ductal3-Tumor	Ductal2-Tumor	LAMC2	ITGA6_ITGB4	0.186857	2	LAMC2_ITGA6_ITGB4	LAMC2 - (ITGA6+ITGB4)	LAMININ	ECM-Receptor	KEGG: hsa04512	Ductal3-Tumor -> Ductal2-Tumor	0.00474016
myCAFs	Ductal2-Tumor	LAMB2	ITGAV_ITGB8	0.185647	3	LAMB2_ITGAV_ITGB8	LAMB2 - (ITGAV+ITGB8)	LAMININ	ECM-Receptor	KEGG: hsa04512	myCAFs -> Ductal2-Tumor	0.0045777
Ductal3-Tumor	myCAFs	COL6A1	ITGA1_ITGB1	0.185645	3	COL6A1_ITGA1_ITGB1	COL6A1 - (ITGA1+ITGB1)	COLLAGEN	ECM-Receptor	KEGG: hsa04512	Ductal3-Tumor -> myCAFs	0.00457742
Ductal3-Tumor	myCAFs	COL6A1	ITGA11_ITGB1	0.184906	3	COL6A1_ITGA11_ITGB1	COL6A1 - (ITGA11+ITGB1)	COLLAGEN	ECM-Receptor	KEGG: hsa04512	Ductal3-Tumor -> myCAFs	0.00447994
Ductal2-Tumor	myCAFs	PRSS3	F2R	0.184519	3	PRSS3_F2R	PRSS3 - F2R	PARs	Secreted Signaling	KEGG: hsa04080	Ductal2-Tumor -> myCAFs	0.00442938
myCAFs	myCAFs	ANGPTL2	ITGA5_ITGB1	0.184421	3	ANGPTL2_ITGA5_ITGB1	ANGPTL2 - (ITGA5+ITGB1)	ANGPTL	Secreted Signaling	PMID: 24478758	myCAFs -> myCAFs	0.0044166
myCAFs	Ductal2-Tumor	HSPG2	DAG1	0.184224	3	HSPG2_DAG1	HSPG2 - DAG1	HSPG	ECM-Receptor	KEGG: hsa04512	myCAFs -> Ductal2-Tumor	0.00439113
myCAFs	Ductal2-Tumor	LAMB1	ITGAV_ITGB8	0.184194	3	LAMB1_ITGAV_ITGB8	LAMB1 - (ITGAV+ITGB8)	LAMININ	ECM-Receptor	KEGG: hsa04512	myCAFs -> Ductal2-Tumor	0.00438718
myCAFs	myCAFs	COL4A1	CD44	0.184026	3	COL4A1_CD44	COL4A1 - CD44	COLLAGEN	ECM-Receptor	KEGG: hsa04512	myCAFs -> myCAFs	0.00436552
myCAFs	Ductal2-Tumor	LAMA4	ITGAV_ITGB8	0.183599	3	LAMA4_ITGAV_ITGB8	LAMA4 - (ITGAV+ITGB8)	LAMININ	ECM-Receptor	KEGG: hsa04512	myCAFs -> Ductal2-Tumor	0.00431072
Ductal2-Tumor	Ductal2-Tumor	LAMA5	ITGA3_ITGB1	0.183572	3	LAMA5_ITGA3_ITGB1	LAMA5 - (ITGA3+ITGB1)	LAMININ	ECM-Receptor	KEGG: hsa04512	Ductal2-Tumor -> Ductal2-Tumor	0.00430726
Ductal2-Tumor	myCAFs	PGE2-PTGES3	PTGER2	0.183494	3	PGE2-PTGES3_PTGER2	PGE2-PTGES3 - PTGER2	Prostaglandin	Non-protein Signaling	PMID: 34949672;PMID: 21508345	Ductal2-Tumor -> myCAFs	0.00429725
Ductal3-Tumor	myCAFs	FN1	ITGA5_ITGB1	0.18318	3	FN1_ITGA5_ITGB1	FN1 - (ITGA5+ITGB1)	FN1	ECM-Receptor	KEGG: hsa04512	Ductal3-Tumor -> myCAFs	0.00425732
Ductal2-Tumor	Ductal2-Tumor	LAMA5	ITGA6_ITGB1	0.182055	3	LAMA5_ITGA6_ITGB1	LAMA5 - (ITGA6+ITGB1)	LAMININ	ECM-Receptor	KEGG: hsa04512	Ductal2-Tumor -> Ductal2-Tumor	0.00411609
Ductal2-Tumor	Ductal2-Tumor	LAMB3	DAG1	0.181806	3	LAMB3_DAG1	LAMB3 - DAG1	LAMININ	ECM-Receptor	KEGG: hsa04512	Ductal2-Tumor -> Ductal2-Tumor	0.00408526
myCAFs	myCAFs	PGE2-PTGES3	PTGER2	0.181635	3	PGE2-PTGES3_PTGER2	PGE2-PTGES3 - PTGER2	Prostaglandin	Non-protein Signaling	PMID: 34949672;PMID: 21508345	myCAFs -> myCAFs	0.00406416
Ductal2-Tumor	Ductal2-Tumor	LAMC2	ITGAV_ITGB8	0.181458	3	LAMC2_ITGAV_ITGB8	LAMC2 - (ITGAV+ITGB8)	LAMININ	ECM-Receptor	KEGG: hsa04512	Ductal2-Tumor -> Ductal2-Tumor	0.00404238
myCAFs	Ductal2-Tumor	LAMC1	ITGAV_ITGB8	0.181397	3	LAMC1_ITGAV_ITGB8	LAMC1 - (ITGAV+ITGB8)	LAMININ	ECM-Receptor	KEGG: hsa04512	myCAFs -> Ductal2-Tumor	0.00403493
Ductal3-Tumor	Ductal2-Tumor	LAMA5	ITGA3_ITGB1	0.181125	3	LAMA5_ITGA3_ITGB1	LAMA5 - (ITGA3+ITGB1)	LAMININ	ECM-Receptor	KEGG: hsa04512	Ductal3-Tumor -> Ductal2-Tumor	0.00400167
Ductal2-Tumor	myCAFs	COL1A2	ITGA11_ITGB1	0.180899	3	COL1A2_ITGA11_ITGB1	COL1A2 - (ITGA11+ITGB1)	COLLAGEN	ECM-Receptor	KEGG: hsa04512	Ductal2-Tumor -> myCAFs	0.00397413
Ductal2-Tumor	Ductal2-Tumor	EFNA1	EPHA2	0.180083	3	EFNA1_EPHA2	EFNA1 - EPHA2	EPHA	Cell-Cell Contact	PMID: 15114347	Ductal2-Tumor -> Ductal2-Tumor	0.00387589
Ductal3-Tumor	Ductal2-Tumor	LAMA5	ITGA6_ITGB1	0.179648	3	LAMA5_ITGA6_ITGB1	LAMA5 - (ITGA6+ITGB1)	LAMININ	ECM-Receptor	KEGG: hsa04512	Ductal3-Tumor -> Ductal2-Tumor	0.00382401
myCAFs	myCAFs	LAMB2	CD44	0.178982	3	LAMB2_CD44	LAMB2 - CD44	LAMININ	ECM-Receptor	KEGG: hsa04512	myCAFs -> myCAFs	0.00374565
Ductal3-Tumor	Ductal2-Tumor	CLDN1	CLDN1	0.178793	3	CLDN1_CLDN1	CLDN1 - CLDN1	CLDN	Cell-Cell Contact	PMID: 31942240	Ductal3-Tumor -> Ductal2-Tumor	0.00372364
Ductal2-Tumor	Ductal3-Tumor	CLDN1	CLDN1	0.178793	3	CLDN1_CLDN1	CLDN1 - CLDN1	CLDN	Cell-Cell Contact	PMID: 31942240	Ductal2-Tumor -> Ductal3-Tumor	0.00372364
Ductal2-Tumor	Ductal3-Tumor	LAMA5	CD44	0.177997	3	LAMA5_CD44	LAMA5 - CD44	LAMININ	ECM-Receptor	KEGG: hsa04512	Ductal2-Tumor -> Ductal3-Tumor	0.00363159
myCAFs	myCAFs	LAMB1	CD44	0.177629	3	LAMB1_CD44	LAMB1 - CD44	LAMININ	ECM-Receptor	KEGG: hsa04512	myCAFs -> myCAFs	0.00358964
Ductal2-Tumor	Ductal2-Tumor	PRSS3	F2RL1	0.177263	3	PRSS3_F2RL1	PRSS3 - F2RL1	PARs	Secreted Signaling	KEGG: hsa04080	Ductal2-Tumor -> Ductal2-Tumor	0.00354814
Ductal2-Tumor	Ductal2-Tumor	LAMA5	ITGA2_ITGB1	0.177226	3	LAMA5_ITGA2_ITGB1	LAMA5 - (ITGA2+ITGB1)	LAMININ	ECM-Receptor	KEGG: hsa04512	Ductal2-Tumor -> Ductal2-Tumor	0.00354393
Ductal3-Tumor	Ductal2-Tumor	LAMB3	DAG1	0.177223	3	LAMB3_DAG1	LAMB3 - DAG1	LAMININ	ECM-Receptor	KEGG: hsa04512	Ductal3-Tumor -> Ductal2-Tumor	0.00354358
myCAFs	myCAFs	LAMA4	CD44	0.177076	3	LAMA4_CD44	LAMA4 - CD44	LAMININ	ECM-Receptor	KEGG: hsa04512	myCAFs -> myCAFs	0.00352702
Ductal2-Tumor	Ductal2-Tumor	LAMA5	CD44	0.176776	3	LAMA5_CD44	LAMA5 - CD44	LAMININ	ECM-Receptor	KEGG: hsa04512	Ductal2-Tumor -> Ductal2-Tumor	0.00349341
myCAFs	Ductal3-Tumor	LAMB2	ITGA6_ITGB4	0.17661	3	LAMB2_ITGA6_ITGB4	LAMB2 - (ITGA6+ITGB4)	LAMININ	ECM-Receptor	KEGG: hsa04512	myCAFs -> Ductal3-Tumor	0.00347493
Ductal3-Tumor	Ductal2-Tumor	OCLN	OCLN	0.176374	3	OCLN_OCLN	OCLN - OCLN	OCLN	Cell-Cell Contact	KEGG: hsa04514	Ductal3-Tumor -> Ductal2-Tumor	0.00344867
Ductal2-Tumor	Ductal3-Tumor	OCLN	OCLN	0.176374	3	OCLN_OCLN	OCLN - OCLN	OCLN	Cell-Cell Contact	KEGG: hsa04514	Ductal2-Tumor -> Ductal3-Tumor	0.00344867
Ductal3-Tumor	Ductal3-Tumor	LAMA5	CD44	0.175694	3	LAMA5_CD44	LAMA5 - CD44	LAMININ	ECM-Receptor	KEGG: hsa04512	Ductal3-Tumor -> Ductal3-Tumor	0.00337378
Ductal2-Tumor	Ductal2-Tumor	DSC2	DSG2	0.175455	3	DSC2_DSG2	DSC2 - DSG2	DESMOSOME	Cell-Cell Contact	PMID: 27298358	Ductal2-Tumor -> Ductal2-Tumor	0.00334779
myCAFs	Ductal3-Tumor	LAMB1	ITGA6_ITGB4	0.175293	3	LAMB1_ITGA6_ITGB4	LAMB1 - (ITGA6+ITGB4)	LAMININ	ECM-Receptor	KEGG: hsa04512	myCAFs -> Ductal3-Tumor	0.00333016
myCAFs	myCAFs	LAMC1	CD44	0.175025	3	LAMC1_CD44	LAMC1 - CD44	LAMININ	ECM-Receptor	KEGG: hsa04512	myCAFs -> myCAFs	0.00330121
Ductal3-Tumor	Ductal2-Tumor	LAMA5	ITGA2_ITGB1	0.174942	3	LAMA5_ITGA2_ITGB1	LAMA5 - (ITGA2+ITGB1)	LAMININ	ECM-Receptor	KEGG: hsa04512	Ductal3-Tumor -> Ductal2-Tumor	0.00329232
myCAFs	Ductal3-Tumor	LAMA4	ITGA6_ITGB4	0.174754	3	LAMA4_ITGA6_ITGB4	LAMA4 - (ITGA6+ITGB4)	LAMININ	ECM-Receptor	KEGG: hsa04512	myCAFs -> Ductal3-Tumor	0.00327205
Ductal3-Tumor	Ductal2-Tumor	LAMA5	CD44	0.174504	3	LAMA5_CD44	LAMA5 - CD44	LAMININ	ECM-Receptor	KEGG: hsa04512	Ductal3-Tumor -> Ductal2-Tumor	0.00324537
Ductal3-Tumor	Ductal3-Tumor	CLDN3	CLDN3	0.174394	3	CLDN3_CLDN3	CLDN3 - CLDN3	CLDN	Cell-Cell Contact	PMID: 31942240	Ductal3-Tumor -> Ductal3-Tumor	0.00323366
myCAFs	Ductal2-Tumor	TNFSF12	TNFRSF12A	0.173989	3	TNFSF12_TNFRSF12A	TNFSF12 - TNFRSF12A	TWEAK	Secreted Signaling	KEGG: hsa04060	myCAFs -> Ductal2-Tumor	0.00319083
myCAFs	Ductal2-Tumor	LAMB2	DAG1	0.173862	3	LAMB2_DAG1	LAMB2 - DAG1	LAMININ	ECM-Receptor	KEGG: hsa04512	myCAFs -> Ductal2-Tumor	0.00317738
Ductal2-Tumor	Ductal2-Tumor	LAMA3	ITGAV_ITGB8	0.1736	3	LAMA3_ITGAV_ITGB8	LAMA3 - (ITGAV+ITGB8)	LAMININ	ECM-Receptor	KEGG: hsa04512	Ductal2-Tumor -> Ductal2-Tumor	0.0031499
Ductal2-Tumor	myCAFs	LAMA5	ITGA1_ITGB1	0.173104	3	LAMA5_ITGA1_ITGB1	LAMA5 - (ITGA1+ITGB1)	LAMININ	ECM-Receptor	KEGG: hsa04512	Ductal2-Tumor -> myCAFs	0.00309843
myCAFs	Ductal3-Tumor	COL4A2	ITGAV_ITGB8	0.172851	3	COL4A2_ITGAV_ITGB8	COL4A2 - (ITGAV+ITGB8)	COLLAGEN	ECM-Receptor	KEGG: hsa04512	myCAFs -> Ductal3-Tumor	0.00307225
myCAFs	Ductal3-Tumor	LAMC1	ITGA6_ITGB4	0.172756	3	LAMC1_ITGA6_ITGB4	LAMC1 - (ITGA6+ITGB4)	LAMININ	ECM-Receptor	KEGG: hsa04512	myCAFs -> Ductal3-Tumor	0.00306251
myCAFs	Ductal2-Tumor	LAMB1	DAG1	0.172584	3	LAMB1_DAG1	LAMB1 - DAG1	LAMININ	ECM-Receptor	KEGG: hsa04512	myCAFs -> Ductal2-Tumor	0.00304496
myCAFs	Ductal3-Tumor	TNFSF12	TNFRSF12A	0.17248	3	TNFSF12_TNFRSF12A	TNFSF12 - TNFRSF12A	TWEAK	Secreted Signaling	KEGG: hsa04060	myCAFs -> Ductal3-Tumor	0.00303434
Ductal2-Tumor	myCAFs	COL6A1	ITGA1_ITGB1	0.172455	3	COL6A1_ITGA1_ITGB1	COL6A1 - (ITGA1+ITGB1)	COLLAGEN	ECM-Receptor	KEGG: hsa04512	Ductal2-Tumor -> myCAFs	0.00303171
Ductal2-Tumor	Ductal2-Tumor	LAMA5	ITGA6_ITGB4	0.172333	3	LAMA5_ITGA6_ITGB4	LAMA5 - (ITGA6+ITGB4)	LAMININ	ECM-Receptor	KEGG: hsa04512	Ductal2-Tumor -> Ductal2-Tumor	0.00301934
myCAFs	Ductal2-Tumor	LAMA4	DAG1	0.172062	3	LAMA4_DAG1	LAMA4 - DAG1	LAMININ	ECM-Receptor	KEGG: hsa04512	myCAFs -> Ductal2-Tumor	0.00299182
Ductal2-Tumor	myCAFs	FN1	ITGA5_ITGB1	0.172042	3	FN1_ITGA5_ITGB1	FN1 - (ITGA5+ITGB1)	FN1	ECM-Receptor	KEGG: hsa04512	Ductal2-Tumor -> myCAFs	0.00298984
Ductal2-Tumor	myCAFs	COL6A1	ITGA11_ITGB1	0.171816	3	COL6A1_ITGA11_ITGB1	COL6A1 - (ITGA11+ITGB1)	COLLAGEN	ECM-Receptor	KEGG: hsa04512	Ductal2-Tumor -> myCAFs	0.00296704
Ductal2-Tumor	Ductal2-Tumor	LAMB2	ITGA2_ITGB1	0.171624	3	LAMB2_ITGA2_ITGB1	LAMB2 - (ITGA2+ITGB1)	LAMININ	ECM-Receptor	KEGG: hsa04512	Ductal2-Tumor -> Ductal2-Tumor	0.00294777
Ductal3-Tumor	myCAFs	LAMA5	ITGA1_ITGB1	0.170924	3	LAMA5_ITGA1_ITGB1	LAMA5 - (ITGA1+ITGB1)	LAMININ	ECM-Receptor	KEGG: hsa04512	Ductal3-Tumor -> myCAFs	0.00287835
Ductal2-Tumor	Ductal2-Tumor	LAMC2	DAG1	0.170177	3	LAMC2_DAG1	LAMC2 - DAG1	LAMININ	ECM-Receptor	KEGG: hsa04512	Ductal2-Tumor -> Ductal2-Tumor	0.00280535
Ductal3-Tumor	Ductal2-Tumor	LAMA5	ITGA6_ITGB4	0.170172	3	LAMA5_ITGA6_ITGB4	LAMA5 - (ITGA6+ITGB4)	LAMININ	ECM-Receptor	KEGG: hsa04512	Ductal3-Tumor -> Ductal2-Tumor	0.00280487
myCAFs	Ductal2-Tumor	LAMC1	DAG1	0.170124	3	LAMC1_DAG1	LAMC1 - DAG1	LAMININ	ECM-Receptor	KEGG: hsa04512	myCAFs -> Ductal2-Tumor	0.00280017
Ductal2-Tumor	Ductal2-Tumor	CD46	JAG1	0.169968	3	CD46_JAG1	CD46 - JAG1	CD46	Cell-Cell Contact	PMID: 23086448	Ductal2-Tumor -> Ductal2-Tumor	0.00278512
Ductal2-Tumor	myCAFs	GAS6	AXL	0.169627	3	GAS6_AXL	GAS6 - AXL	GAS	Secreted Signaling	PMID: 27801848	Ductal2-Tumor -> myCAFs	0.00275235
myCAFs	Ductal3-Tumor	COL4A1	ITGAV_ITGB8	0.169295	3	COL4A1_ITGAV_ITGB8	COL4A1 - (ITGAV+ITGB8)	COLLAGEN	ECM-Receptor	KEGG: hsa04512	myCAFs -> Ductal3-Tumor	0.00272078
Ductal2-Tumor	myCAFs	CD46	JAG1	0.168896	3	CD46_JAG1	CD46 - JAG1	CD46	Cell-Cell Contact	PMID: 23086448	Ductal2-Tumor -> myCAFs	0.00268304
Ductal2-Tumor	Ductal2-Tumor	AGRN	DAG1	0.16807	3	AGRN_DAG1	AGRN - DAG1	AGRN	ECM-Receptor	KEGG: hsa04512	Ductal2-Tumor -> Ductal2-Tumor	0.00260613
Ductal3-Tumor	Ductal2-Tumor	CLDN3	CLDN3	0.167949	3	CLDN3_CLDN3	CLDN3 - CLDN3	CLDN	Cell-Cell Contact	PMID: 31942240	Ductal3-Tumor -> Ductal2-Tumor	0.00259499
Ductal2-Tumor	Ductal3-Tumor	CLDN3	CLDN3	0.167949	3	CLDN3_CLDN3	CLDN3 - CLDN3	CLDN	Cell-Cell Contact	PMID: 31942240	Ductal2-Tumor -> Ductal3-Tumor	0.00259499
Ductal2-Tumor	myCAFs	LAMB2	ITGA1_ITGB1	0.167754	3	LAMB2_ITGA1_ITGB1	LAMB2 - (ITGA1+ITGB1)	LAMININ	ECM-Receptor	KEGG: hsa04512	Ductal2-Tumor -> myCAFs	0.00257702
myCAFs	myCAFs	PDGFC	PDGFRA	0.167297	3	PDGFC_PDGFRA	PDGFC - PDGFRA	PDGF	Secreted Signaling	PMID: 15207812	myCAFs -> myCAFs	0.00253541
Ductal2-Tumor	Ductal2-Tumor	LAMB2	ITGA6_ITGB4	0.167029	3	LAMB2_ITGA6_ITGB4	LAMB2 - (ITGA6+ITGB4)	LAMININ	ECM-Receptor	KEGG: hsa04512	Ductal2-Tumor -> Ductal2-Tumor	0.00251121
Ductal2-Tumor	Ductal2-Tumor	LAMC1	ITGA2_ITGB1	0.1669	3	LAMC1_ITGA2_ITGB1	LAMC1 - (ITGA2+ITGB1)	LAMININ	ECM-Receptor	KEGG: hsa04512	Ductal2-Tumor -> Ductal2-Tumor	0.00249964
myCAFs	myCAFs	WNT5A	FZD1	0.166161	3	WNT5A_FZD1	WNT5A - FZD1	ncWNT	Secreted Signaling	KEGG: hsa04310	myCAFs -> myCAFs	0.0024339
Ductal2-Tumor	Ductal3-Tumor	PRSS3	F2RL1	0.165292	3	PRSS3_F2RL1	PRSS3 - F2RL1	PARs	Secreted Signaling	KEGG: hsa04080	Ductal2-Tumor -> Ductal3-Tumor	0.00235813
myCAFs	Ductal3-Tumor	LAMB2	ITGAV_ITGB8	0.165011	3	LAMB2_ITGAV_ITGB8	LAMB2 - (ITGAV+ITGB8)	LAMININ	ECM-Receptor	KEGG: hsa04512	myCAFs -> Ductal3-Tumor	0.00233391
myCAFs	Ductal3-Tumor	LAMB1	ITGAV_ITGB8	0.163859	3	LAMB1_ITGAV_ITGB8	LAMB1 - (ITGAV+ITGB8)	LAMININ	ECM-Receptor	KEGG: hsa04512	myCAFs -> Ductal3-Tumor	0.00223657
Ductal2-Tumor	myCAFs	EDN1	EDNRA	0.163631	3	EDN1_EDNRA	EDN1 - EDNRA	EDN	Secreted Signaling	KEGG: hsa04080	Ductal2-Tumor -> myCAFs	0.00221762
myCAFs	Ductal3-Tumor	LAMA4	ITGAV_ITGB8	0.163387	3	LAMA4_ITGAV_ITGB8	LAMA4 - (ITGAV+ITGB8)	LAMININ	ECM-Receptor	KEGG: hsa04512	myCAFs -> Ductal3-Tumor	0.0021975
Ductal2-Tumor	Ductal2-Tumor	LAMA3	DAG1	0.16324	3	LAMA3_DAG1	LAMA3 - DAG1	LAMININ	ECM-Receptor	KEGG: hsa04512	Ductal2-Tumor -> Ductal2-Tumor	0.00218538
Ductal2-Tumor	myCAFs	LAMC1	ITGA1_ITGB1	0.163236	3	LAMC1_ITGA1_ITGB1	LAMC1 - (ITGA1+ITGB1)	LAMININ	ECM-Receptor	KEGG: hsa04512	Ductal2-Tumor -> myCAFs	0.00218513
Ductal2-Tumor	Ductal2-Tumor	CLDN3	CLDN3	0.161961	3	CLDN3_CLDN3	CLDN3 - CLDN3	CLDN	Cell-Cell Contact	PMID: 31942240	Ductal2-Tumor -> Ductal2-Tumor	0.00208221
Ductal2-Tumor	Ductal3-Tumor	LAMC2	ITGAV_ITGB8	0.161686	3	LAMC2_ITGAV_ITGB8	LAMC2 - (ITGAV+ITGB8)	LAMININ	ECM-Receptor	KEGG: hsa04512	Ductal2-Tumor -> Ductal3-Tumor	0.00206044
myCAFs	Ductal3-Tumor	LAMC1	ITGAV_ITGB8	0.161637	3	LAMC1_ITGAV_ITGB8	LAMC1 - (ITGAV+ITGB8)	LAMININ	ECM-Receptor	KEGG: hsa04512	myCAFs -> Ductal3-Tumor	0.00205663
myCAFs	myCAFs	TNFSF12	TNFRSF12A	0.161545	3	TNFSF12_TNFRSF12A	TNFSF12 - TNFRSF12A	TWEAK	Secreted Signaling	KEGG: hsa04060	myCAFs -> myCAFs	0.00204938
Ductal2-Tumor	myCAFs	F11R	JAM3	0.161475	3	F11R_JAM3	F11R - JAM3	JAM	Cell-Cell Contact	KEGG: hsa04514	Ductal2-Tumor -> myCAFs	0.00204389
myCAFs	Ductal2-Tumor	JAM3	F11R	0.161475	3	JAM3_F11R	JAM3 - F11R	JAM	Cell-Cell Contact	KEGG: hsa04514	myCAFs -> Ductal2-Tumor	0.00204389
myCAFs	myCAFs	PROS1	AXL	0.159046	3	PROS1_AXL	PROS1 - AXL	PROS	Secreted Signaling	PMID: 29531161	myCAFs -> myCAFs	0.00185942
Ductal3-Tumor	Ductal2-Tumor	LAMC2	ITGAV_ITGB8	0.158295	2	LAMC2_ITGAV_ITGB8	LAMC2 - (ITGAV+ITGB8)	LAMININ	ECM-Receptor	KEGG: hsa04512	Ductal3-Tumor -> Ductal2-Tumor	0.00180477
Ductal3-Tumor	myCAFs	PRSS3	F2R	0.158256	3	PRSS3_F2R	PRSS3 - F2R	PARs	Secreted Signaling	KEGG: hsa04080	Ductal3-Tumor -> myCAFs	0.00180196
Ductal3-Tumor	myCAFs	GAS6	AXL	0.155465	3	GAS6_AXL	GAS6 - AXL	GAS	Secreted Signaling	PMID: 27801848	Ductal3-Tumor -> myCAFs	0.00160871
Ductal2-Tumor	Ductal3-Tumor	LAMA3	ITGAV_ITGB8	0.155406	3	LAMA3_ITGAV_ITGB8	LAMA3 - (ITGAV+ITGB8)	LAMININ	ECM-Receptor	KEGG: hsa04512	Ductal2-Tumor -> Ductal3-Tumor	0.00160483
Ductal3-Tumor	Ductal2-Tumor	PRSS3	F2RL1	0.152876	3	PRSS3_F2RL1	PRSS3 - F2RL1	PARs	Secreted Signaling	KEGG: hsa04080	Ductal3-Tumor -> Ductal2-Tumor	0.0014427
Ductal2-Tumor	Ductal2-Tumor	CEACAM1	CEACAM5	0.151778	3	CEACAM1_CEACAM5	CEACAM1 - CEACAM5	CEACAM	Cell-Cell Contact	PMID: 11590190	Ductal2-Tumor -> Ductal2-Tumor	0.00137603
Ductal2-Tumor	Ductal2-Tumor	CEACAM5	CEACAM1	0.151778	3	CEACAM5_CEACAM1	CEACAM5 - CEACAM1	CEACAM	Cell-Cell Contact	PMID:24987108	Ductal2-Tumor -> Ductal2-Tumor	0.00137603
Ductal3-Tumor	myCAFs	KLK6	F2R	0.151508	3	KLK6_F2R	KLK6 - F2R	KLK	Secreted Signaling	PMID: 35102281	Ductal3-Tumor -> myCAFs	0.00135994
Ductal2-Tumor	myCAFs	PDGFA	PDGFRB	0.150331	3	PDGFA_PDGFRB	PDGFA - PDGFRB	PDGF	Secreted Signaling	PMID: 15207812	Ductal2-Tumor -> myCAFs	0.00129148
Ductal3-Tumor	Ductal2-Tumor	LAMC2	DAG1	0.149626	2	LAMC2_DAG1	LAMC2 - DAG1	LAMININ	ECM-Receptor	KEGG: hsa04512	Ductal3-Tumor -> Ductal2-Tumor	0.00125162
myCAFs	myCAFs	CXCL12	CXCR4	0.148909	3	CXCL12_CXCR4	CXCL12 - CXCR4	CXCL	Secreted Signaling	KEGG: hsa04060	myCAFs -> myCAFs	0.00121194
Ductal2-Tumor	Ductal2-Tumor	LAMA5	ITGAV_ITGB8	0.147723	3	LAMA5_ITGAV_ITGB8	LAMA5 - (ITGAV+ITGB8)	LAMININ	ECM-Receptor	KEGG: hsa04512	Ductal2-Tumor -> Ductal2-Tumor	0.00114835
Ductal3-Tumor	Ductal2-Tumor	KLK6	F2RL1	0.146568	3	KLK6_F2RL1	KLK6 - F2RL1	KLK	Secreted Signaling	PMID: 35102281	Ductal3-Tumor -> Ductal2-Tumor	0.00108871
Ductal3-Tumor	Ductal2-Tumor	LAMA5	ITGAV_ITGB8	0.14613	3	LAMA5_ITGAV_ITGB8	LAMA5 - (ITGAV+ITGB8)	LAMININ	ECM-Receptor	KEGG: hsa04512	Ductal3-Tumor -> Ductal2-Tumor	0.00106664
Ductal2-Tumor	myCAFs	GDF15	TGFBR2	0.146125	3	GDF15_TGFBR2	GDF15 - TGFBR2	GDF	Secreted Signaling	KEGG: hsa04350	Ductal2-Tumor -> myCAFs	0.00106641
myCAFs	myCAFs	CADM1	CADM1	0.144464	3	CADM1_CADM1	CADM1 - CADM1	CADM	Cell-Cell Contact	PMID: 24503895	myCAFs -> myCAFs	0.00098571
myCAFs	Ductal2-Tumor	CXCL12	CXCR4	0.144298	3	CXCL12_CXCR4	CXCL12 - CXCR4	CXCL	Secreted Signaling	KEGG: hsa04060	myCAFs -> Ductal2-Tumor	0.000977902
Ductal2-Tumor	myCAFs	Cholesterol-DHCR24	RORA	0.14327	3	Cholesterol-Cholesterol-DHCR24_RORA	CHOLESTEROL-DHCR24 - RORA	Cholesterol	Non-protein Signaling	HMRbase;PMID:12467577;PDB:1N83	Ductal2-Tumor -> myCAFs	0.000930474
myCAFs	Ductal3-Tumor	CXCL12	CXCR4	0.142871	3	CXCL12_CXCR4	CXCL12 - CXCR4	CXCL	Secreted Signaling	KEGG: hsa04060	myCAFs -> Ductal3-Tumor	0.000912501
myCAFs	myCAFs	TGFB3	ACVR1_TGFbR	0.142688	3	TGFB3_ACVR1_TGFBR1	TGFB3 - (ACVR1+TGFBR1)	TGFb	Secreted Signaling	PMID: 29376829	myCAFs -> myCAFs	0.000904368
myCAFs	myCAFs	CNTN1	NOTCH2	0.142593	3	CNTN1_NOTCH2	CNTN1 - NOTCH2	CNTN	Cell-Cell Contact	reactome;PMID:14567914;PMID: 33957164	myCAFs -> myCAFs	0.000900116
Ductal2-Tumor	Ductal2-Tumor	GDF15	TGFBR2	0.142216	3	GDF15_TGFBR2	GDF15 - TGFBR2	GDF	Secreted Signaling	KEGG: hsa04350	Ductal2-Tumor -> Ductal2-Tumor	0.000883545
Ductal2-Tumor	myCAFs	PRSS1	F2R	0.141921	3	PRSS1_F2R	PRSS1 - F2R	PARs	Secreted Signaling	KEGG: hsa04080	Ductal2-Tumor -> myCAFs	0.000870714
Ductal2-Tumor	Ductal2-Tumor	EFNA5	EPHA2	0.141598	3	EFNA5_EPHA2	EFNA5 - EPHA2	EPHA	Cell-Cell Contact	PMID: 15114347	Ductal2-Tumor -> Ductal2-Tumor	0.000856864
Ductal2-Tumor	myCAFs	NTN4	UNC5B	0.141303	3	NTN4_UNC5B	NTN4 - UNC5B	Netrin	Cell-Cell Contact	PMID: 31914695	Ductal2-Tumor -> myCAFs	0.000844308
myCAFs	myCAFs	TGFB1	ACVR1_TGFbR	0.140884	3	TGFB1_ACVR1_TGFBR1	TGFB1 - (ACVR1+TGFBR1)	TGFb	Secreted Signaling	PMID: 29376829	myCAFs -> myCAFs	0.000826727
Ductal2-Tumor	Ductal2-Tumor	LAMA5	DAG1	0.140142	3	LAMA5_DAG1	LAMA5 - DAG1	LAMININ	ECM-Receptor	KEGG: hsa04512	Ductal2-Tumor -> Ductal2-Tumor	0.000796231
Ductal3-Tumor	Ductal2-Tumor	LAMA5	DAG1	0.138707	3	LAMA5_DAG1	LAMA5 - DAG1	LAMININ	ECM-Receptor	KEGG: hsa04512	Ductal3-Tumor -> Ductal2-Tumor	0.000739556
Ductal2-Tumor	myCAFs	PDGFA	PDGFRA	0.138641	3	PDGFA_PDGFRA	PDGFA - PDGFRA	PDGF	Secreted Signaling	PMID: 15207812	Ductal2-Tumor -> myCAFs	0.000737035
Ductal3-Tumor	Ductal3-Tumor	KLK6	F2RL1	0.138272	3	KLK6_F2RL1	KLK6 - F2RL1	KLK	Secreted Signaling	PMID: 35102281	Ductal3-Tumor -> Ductal3-Tumor	0.00072297
Ductal3-Tumor	myCAFs	F11R	JAM3	0.138227	3	F11R_JAM3	F11R - JAM3	JAM	Cell-Cell Contact	KEGG: hsa04514	Ductal3-Tumor -> myCAFs	0.000721289
myCAFs	Ductal3-Tumor	JAM3	F11R	0.138227	3	JAM3_F11R	JAM3 - F11R	JAM	Cell-Cell Contact	KEGG: hsa04514	myCAFs -> Ductal3-Tumor	0.000721289
Ductal2-Tumor	Ductal2-Tumor	PRSS1	F2RL1	0.137575	3	PRSS1_F2RL1	PRSS1 - F2RL1	PARs	Secreted Signaling	KEGG: hsa04080	Ductal2-Tumor -> Ductal2-Tumor	0.000696987
Ductal2-Tumor	myCAFs	JAG1	NOTCH3	0.136717	3	JAG1_NOTCH3	JAG1 - NOTCH3	NOTCH	Cell-Cell Contact	PMID: 22353464	Ductal2-Tumor -> myCAFs	0.000665898
Ductal2-Tumor	Ductal2-Tumor	TGFA	EGFR_ERBB2	0.136551	3	TGFA_EGFR_ERBB2	TGFA - (EGFR+ERBB2)	EGF	Secreted Signaling	KEGG: hsa04012	Ductal2-Tumor -> Ductal2-Tumor	0.000659986
myCAFs	myCAFs	JAG1	NOTCH3	0.136021	3	JAG1_NOTCH3	JAG1 - NOTCH3	NOTCH	Cell-Cell Contact	PMID: 22353464	myCAFs -> myCAFs	0.000641441
myCAFs	Ductal2-Tumor	IGF2	ITGA6_ITGB4	0.13568	3	IGF2_ITGA6_ITGB4	IGF2 - (ITGA6+ITGB4)	IGF	Secreted Signaling	PMID: 28190785; PMID: 28873464	myCAFs -> Ductal2-Tumor	0.000629698
Ductal2-Tumor	myCAFs	JAG1	NOTCH2	0.134931	3	JAG1_NOTCH2	JAG1 - NOTCH2	NOTCH	Cell-Cell Contact	PMID: 22353464	Ductal2-Tumor -> myCAFs	0.000604444
myCAFs	myCAFs	JAG1	NOTCH2	0.134253	3	JAG1_NOTCH2	JAG1 - NOTCH2	NOTCH	Cell-Cell Contact	PMID: 22353464	myCAFs -> myCAFs	0.000582242
Ductal2-Tumor	Ductal2-Tumor	EFNB1	EPHB4	0.132957	3	EFNB1_EPHB4	EFNB1 - EPHB4	EPHB	Cell-Cell Contact	PMID: 15114347	Ductal2-Tumor -> Ductal2-Tumor	0.000541453
Ductal2-Tumor	Ductal3-Tumor	PRSS1	F2RL1	0.130238	3	PRSS1_F2RL1	PRSS1 - F2RL1	PARs	Secreted Signaling	KEGG: hsa04080	Ductal2-Tumor -> Ductal3-Tumor	0.000462781
myCAFs	Ductal2-Tumor	LAMA2	ITGA3_ITGB1	0.130154	3	LAMA2_ITGA3_ITGB1	LAMA2 - (ITGA3+ITGB1)	LAMININ	ECM-Receptor	KEGG: hsa04512	myCAFs -> Ductal2-Tumor	0.000460486
Ductal2-Tumor	myCAFs	PGE2-PTGES2	PTGER2	0.130051	3	PGE2-PTGES2_PTGER2	PGE2-PTGES2 - PTGER2	Prostaglandin	Non-protein Signaling	PMID: 34949672;PMID: 21508345	Ductal2-Tumor -> myCAFs	0.000457708
myCAFs	Ductal2-Tumor	CNTN1	NOTCH2	0.129959	3	CNTN1_NOTCH2	CNTN1 - NOTCH2	CNTN	Cell-Cell Contact	reactome;PMID:14567914;PMID: 33957164	myCAFs -> Ductal2-Tumor	0.000455213
myCAFs	Ductal2-Tumor	LAMA2	ITGA6_ITGB1	0.129386	3	LAMA2_ITGA6_ITGB1	LAMA2 - (ITGA6+ITGB1)	LAMININ	ECM-Receptor	KEGG: hsa04512	myCAFs -> Ductal2-Tumor	0.000439973
myCAFs	Ductal2-Tumor	WNT5A	FZD5	0.128424	3	WNT5A_FZD5	WNT5A - FZD5	ncWNT	Secreted Signaling	KEGG: hsa04310	myCAFs -> Ductal2-Tumor	0.000415224
myCAFs	Ductal3-Tumor	LAMA2	CD44	0.127316	3	LAMA2_CD44	LAMA2 - CD44	LAMININ	ECM-Receptor	KEGG: hsa04512	myCAFs -> Ductal3-Tumor	0.000388016
Ductal2-Tumor	Ductal2-Tumor	EFNB2	EPHB4	0.126971	3	EFNB2_EPHB4	EFNB2 - EPHB4	EPHB	Cell-Cell Contact	PMID: 15114347	Ductal2-Tumor -> Ductal2-Tumor	0.000379827
myCAFs	myCAFs	JAM3	JAM3	0.12697	3	JAM3_JAM3	JAM3 - JAM3	JAM	Cell-Cell Contact	KEGG: hsa04514	myCAFs -> myCAFs	0.000379798
myCAFs	Ductal2-Tumor	LAMA2	ITGA2_ITGB1	0.12692	3	LAMA2_ITGA2_ITGB1	LAMA2 - (ITGA2+ITGB1)	LAMININ	ECM-Receptor	KEGG: hsa04512	myCAFs -> Ductal2-Tumor	0.000378619
myCAFs	Ductal2-Tumor	LAMA2	CD44	0.126688	3	LAMA2_CD44	LAMA2 - CD44	LAMININ	ECM-Receptor	KEGG: hsa04512	myCAFs -> Ductal2-Tumor	0.000373205
myCAFs	myCAFs	LAMA2	ITGA1_ITGB1	0.124786	3	LAMA2_ITGA1_ITGB1	LAMA2 - (ITGA1+ITGB1)	LAMININ	ECM-Receptor	KEGG: hsa04512	myCAFs -> myCAFs	0.000330892
myCAFs	Ductal2-Tumor	LAMA2	ITGA6_ITGB4	0.124384	3	LAMA2_ITGA6_ITGB4	LAMA2 - (ITGA6+ITGB4)	LAMININ	ECM-Receptor	KEGG: hsa04512	myCAFs -> Ductal2-Tumor	0.000322423
Ductal2-Tumor	Ductal2-Tumor	TGFA	EGFR	0.121741	3	TGFA_EGFR	TGFA - EGFR	EGF	Secreted Signaling	KEGG: hsa04012	Ductal2-Tumor -> Ductal2-Tumor	0.000270784
myCAFs	Ductal3-Tumor	LAMA2	ITGA3_ITGB1	0.120755	3	LAMA2_ITGA3_ITGB1	LAMA2 - (ITGA3+ITGB1)	LAMININ	ECM-Receptor	KEGG: hsa04512	myCAFs -> Ductal3-Tumor	0.00025323
myCAFs	Ductal3-Tumor	IGF2	ITGA6_ITGB4	0.117875	3	IGF2_ITGA6_ITGB4	IGF2 - (ITGA6+ITGB4)	IGF	Secreted Signaling	PMID: 28190785; PMID: 28873464	myCAFs -> Ductal3-Tumor	0.000206848
myCAFs	Ductal3-Tumor	LAMA2	ITGA6_ITGB1	0.117207	3	LAMA2_ITGA6_ITGB1	LAMA2 - (ITGA6+ITGB1)	LAMININ	ECM-Receptor	KEGG: hsa04512	myCAFs -> Ductal3-Tumor	0.000197074
myCAFs	Ductal3-Tumor	LAMA2	ITGA2_ITGB1	0.11686	3	LAMA2_ITGA2_ITGB1	LAMA2 - (ITGA2+ITGB1)	LAMININ	ECM-Receptor	KEGG: hsa04512	myCAFs -> Ductal3-Tumor	0.000192141
myCAFs	Ductal2-Tumor	LAMA2	ITGAV_ITGB8	0.111012	3	LAMA2_ITGAV_ITGB8	LAMA2 - (ITGAV+ITGB8)	LAMININ	ECM-Receptor	KEGG: hsa04512	myCAFs -> Ductal2-Tumor	0.000122423
myCAFs	myCAFs	LAMA2	CD44	0.108584	3	LAMA2_CD44	LAMA2 - CD44	LAMININ	ECM-Receptor	KEGG: hsa04512	myCAFs -> myCAFs	0.00010009
myCAFs	Ductal3-Tumor	LAMA2	ITGA6_ITGB4	0.107704	3	LAMA2_ITGA6_ITGB4	LAMA2 - (ITGA6+ITGB4)	LAMININ	ECM-Receptor	KEGG: hsa04512	myCAFs -> Ductal3-Tumor	9.2831e-05
myCAFs	Ductal2-Tumor	LAMA2	DAG1	0.106672	3	LAMA2_DAG1	LAMA2 - DAG1	LAMININ	ECM-Receptor	KEGG: hsa04512	myCAFs -> Ductal2-Tumor	8.48573e-05
myCAFs	Ductal2-Tumor	WNT2	FZD5_LRP5	0.105501	3	WNT2_FZD5_LRP5	WNT2 - (FZD5+LRP5)	WNT	Secreted Signaling	KEGG: hsa04310; PMID: 23209147	myCAFs -> Ductal2-Tumor	7.64731e-05
myCAFs	myCAFs	TGFB3	TGFbR1_R2	0.104838	3	TGFB3_TGFBR1_TGFBR2	TGFB3 - (TGFBR1+TGFBR2)	TGFb	Secreted Signaling	KEGG: hsa04350	myCAFs -> myCAFs	7.20255e-05
myCAFs	myCAFs	TGFB1	TGFbR1_R2	0.103861	3	TGFB1_TGFBR1_TGFBR2	TGFB1 - (TGFBR1+TGFBR2)	TGFb	Secreted Signaling	KEGG: hsa04350	myCAFs -> myCAFs	6.58423e-05
myCAFs	Ductal3-Tumor	LAMA2	ITGAV_ITGB8	0.103264	3	LAMA2_ITGAV_ITGB8	LAMA2 - (ITGAV+ITGB8)	LAMININ	ECM-Receptor	KEGG: hsa04512	myCAFs -> Ductal3-Tumor	6.22798e-05
myCAFs	myCAFs	IGF2	IGF1R	0.0976985	3	IGF2_IGF1R	IGF2 - IGF1R	IGF	Secreted Signaling	PMID: 14604834	myCAFs -> myCAFs	3.58715e-05

[truncated: 2 more sheets: S11 A_markers H&L DPS niches, S12 B_markes H&L DPS niches]
